# Supplementary material for: ﻿First DNA barcodes and morphometric analysis of Singaporean Tetrigidae (Orthoptera, Caelifera) support color variations as intraspecific polymorphism through integrative taxonomy
Source: Zookeys. 2025 Oct 30;1257:305–26. doi: 10.3897/zookeys.1257.163020 (PMC12592999; doi:10.3897/zookeys.1257.163020)
Supplement: Supplementary material 1 — Material examined [file zookeys-1257-305_article-163020__-s001.xlsx]

## Sheet: Sheet2
ID	Taxon	Population	PL	PW	PLW	VW	EW	PAM	PCW	PCL	PH	IAH	TW	PTL	PFL	PFW	SW	FHW	AGH	CEH	PML	NW	ICL	ICW	Location	Coordinates (°N)	Coordinates (°E)	Date collected	Collected by	Genus	Species	Morphospecies	Sex	iNaturalist
18	Coptotettix sp. 1A		8.137	2.451	3.529	0.654	0.528	1.919	1.041	0.925	2.194	0.177	0.457	5.253	6.615	2.068	0.162	0.575	0.842	1.039	1.232	0.429	0.882	0.852	along Nee Soon Pipeline	1.38334°N	103.81319°E	2022-12-02	I. Neo, M.K. Tan	Coptotettix	sp. 1	A	♀	https://www.inaturalist.org/observations/144269179
41	Coptotettix sp. 1A		7.725	2.178	3.01	0.653	0.519	1.718	0.966	0.707	2.095	0.141	0.488	5.421	6.527	2.021	0.147	0.593	0.805	0.939	0.995	0.448	0.967	0.788	along Nee Soon Pipeline	1.39085°N	103.81019°E	2022-12-05	I. Neo	Coptotettix	sp. 1	A	♀	https://www.inaturalist.org/observations/144269492
42	Coptotettix sp. 1A		6.526	1.945	2.936	0.604	0.505	1.691	0.819	0.613	1.945	0.177	0.4	4.455	5.499	1.769	0.148	0.552	0.831	0.884	0.928	0.397	0.812	0.621	along Nee Soon Pipeline	1.39071°N	103.81024°E	2022-12-05	I. Neo	Coptotettix	sp. 1	A	♂	https://www.inaturalist.org/observations/144269493
83	Coptotettix sp. 1A		7.501	2.299	3.299	0.649	0.471	1.644	0.87	0.678	1.963	0.172	0.439	4.815	5.866	1.855	0.125	0.601	0.881	1	1.197	0.317			along Mandai Road Track 7	1.39939°N	103.80919°E	2023-01-06	I. Neo	Coptotettix	sp. 1	A	♀	https://www.inaturalist.org/observations/146206844
102	Coptotettix sp. 1A		7.516	2.19	3.233	0.566	0.56	1.71	0.901	0.533	2.206	0.171	0.424	4.785	5.7	1.865	0.145	0.571	0.902	0.933	1.11	0.38			along Nee Soon Pipeline	1.38238°N	103.81500°E	2023-01-09	I. Neo	Coptotettix	sp. 1	A	♂	https://www.inaturalist.org/observations/146268315
118	Coptotettix sp. 1A		6.907	1.967	2.956	0.587	0.466	1.546	0.854	0.625	1.76	0.189	0.368	4.498	5.237	1.761	0.176	0.544	0.846	0.857	1.03	0.324	0.617	0.637	along Mandai Road Track 7	1.39842°N	103.80552°E	2023-01-13	I. Neo	Coptotettix	sp. 1	A	♂	https://www.inaturalist.org/observations/146507866
119	Coptotettix sp. 1A		6.215	2.02	2.887	0.544	0.519	1.615	0.841	0.573	1.976	0.182	0.333	4.143	4.999	1.691	0.135	0.543	0.853	0.841	0.944	0.375	0.585	0.699	along Mandai Road Track 7	1.39842°N	103.80552°E	2023-01-13	I. Neo	Coptotettix	sp. 1	A	♂	https://www.inaturalist.org/observations/146507867
15	Coptotettix sp. 1B		6.913	2.004	2.911	0.579	0.462	1.581	0.845	0.706	1.727	0.163	0.389	4.708	5.678	1.633	0.168	0.504	0.637	0.893	0.948	0.346	1.06	0.665	along Nee Soon Pipeline	1.38334°N	103.81319°E	2022-12-02	I. Neo, M.K. Tan	Coptotettix	sp. 1	B	♂	https://www.inaturalist.org/observations/144269176
16	Coptotettix sp. 1C		8.386	2.505	3.537	0.71	0.558	1.848	1.037	0.827	2.431	0.213	0.489	5.278	6.6	2.033	0.165	0.653	0.883	1.079	1.212	0.466	1.14	0.953	along Nee Soon Pipeline	1.38334°N	103.81319°E	2022-12-02	I. Neo, M.K. Tan	Coptotettix	sp. 1	C	♀	https://www.inaturalist.org/observations/144269177
17	Coptotettix sp. 1C		7.424	2.025	3.227	0.568	0.502	1.663	0.882	0.634	1.88	0.176	0.381	4.838	5.871	1.811	0.146	0.515	0.809	0.939	0.972	0.321	0.923	0.733	along Nee Soon Pipeline	1.38334°N	103.81319°E	2022-12-02	I. Neo, M.K. Tan	Coptotettix	sp. 1	C	♂	https://www.inaturalist.org/observations/144269178
19	Coptotettix sp. 1C		7.438	2.122	3.134	0.602	0.484	1.613	0.861	0.643	1.918	0.175	0.396	4.87	5.854	1.805	0.148	0.508	0.75	0.972	1.011	0.343	0.836	0.72	along Nee Soon Pipeline	1.38334°N	103.81319°E	2022-12-02	I. Neo, M.K. Tan	Coptotettix	sp. 1	C	♂	https://www.inaturalist.org/observations/144269180
34	Coptotettix sp. 1C		7.631	2.378	3.6	0.708	0.564	1.874	1.027	0.853	2.541	0.139	0.445	5.089	6.34	1.98	0.181	0.61	0.868	1.076	1.157	0.458	0.761	0.944	along Nee Soon Pipeline	1.38358°N	103.81289°E	2022-12-05	I. Neo	Coptotettix	sp. 1	C	♀	https://www.inaturalist.org/observations/144269485
35	Coptotettix sp. 1C		7.942	2.274	3.35	0.713	0.601	1.82	1.013	0.804	2.294	0.195	0.467	5.038	6.234	1.867	0.169	0.616	0.803	1.096	1.232	0.45	0.886	0.774	along Nee Soon Pipeline	1.38358°N	103.81289°E	2022-12-05	I. Neo	Coptotettix	sp. 1	C	♀	https://www.inaturalist.org/observations/144269486
36	Coptotettix sp. 1C		6.862	2.023	3.066	0.602	0.525	1.642	0.916	0.716	1.926	0.194	0.363	4.541	5.468	1.762	0.142	0.549	0.837	0.936	1.003	0.382	0.546	0.716	along Nee Soon Pipeline	1.38358°N	103.81289°E	2022-12-05	I. Neo	Coptotettix	sp. 1	C	♂	https://www.inaturalist.org/observations/144269487
37	Coptotettix sp. 1C		8.671	2.348	3.504	0.707	0.55	1.857	0.965	0.909	2.174	0.16	0.464	5.578	6.676	2.252	0.152	0.628	1.007	1.022	1.201	0.494	0.739	0.859	along Nee Soon Pipeline	1.38358°N	103.81289°E	2022-12-05	I. Neo	Coptotettix	sp. 1	C	♀	https://www.inaturalist.org/observations/144269488
39	Coptotettix sp. 1C		7.581	2.139	3	0.659	0.558	1.697	0.891	0.699	2.103	0.136	0.403	4.691	5.81	1.773	0.149	0.582	0.83	0.956	1.109	0.388	1.002	0.776	along Nee Soon Pipeline	1.38364°N	103.81258°E	2022-12-05	I. Neo	Coptotettix	sp. 1	C	♂	https://www.inaturalist.org/observations/144269490
49	Coptotettix sp. 1C		6.232	1.935	2.937	0.615	0.517	1.534	0.887	0.671	1.645	0.185	0.368	4.324	5.218	1.503	0.141	0.55	0.794	0.889	0.965	0.391	0.641	0.673	along Nee Soon Pipeline	1.38310°N	103.81357°E	2022-12-14	I. Neo, M.K. Tan	Coptotettix	sp. 1	C	♂	https://www.inaturalist.org/observations/144604251
74	Coptotettix sp. 1C		11.124	2.535	3.589	0.714	0.586	1.856	0.961	0.613	2.222	0.194	0.579	5.231	6.411	2.005	0.135	0.6	0.942	1.03	1.093	0.507	0.851	0.944	along Mandai Road Track 7	1.39890°N	103.80936°E	2023-01-02	I. Neo	Coptotettix	sp. 1	C	♀	https://www.inaturalist.org/observations/145751117
77	Coptotettix sp. 1C		8.066	2.218	3.319	0.638	0.484	1.739	0.855	0.711	1.973	0.165	0.462	4.94	5.849	1.836	0.152	0.559	0.788	0.953	1.106	0.393	0.797	0.85	along Mandai Road Track 7	1.39890°N	103.80936°E	2023-01-02	I. Neo	Coptotettix	sp. 1	C	♂	https://www.inaturalist.org/observations/145751120
82	Coptotettix sp. 1C		8.656	2.526	3.6	0.694	0.524	1.826	1.017	0.62	2.181	0.177	0.497	5.289	6.541	2.215	0.137	0.672	0.926	1.087	1.215	0.395			along Mandai Road Track 7	1.39939°N	103.80919°E	2023-01-06	I. Neo	Coptotettix	sp. 1	C	♀	https://www.inaturalist.org/observations/146206842
94	Coptotettix sp. 1C		6.808	2.06	3.121	0.639	0.486	1.647	0.819	0.578	1.953	0.184	0.365	4.616	5.623	1.687	0.158	0.568	0.799	0.942	1.012	0.289	0.764	0.819	along Nee Soon Pipeline	1.39216°N	103.81003°E	2023-01-09	I. Neo	Coptotettix	sp. 1	C	♂	https://www.inaturalist.org/observations/146268298
105	Coptotettix sp. 1C		7.289	2.219	3.181	0.597	0.506	1.691	0.959	0.706	1.985	0.188	0.403	4.577	5.677	1.756	0.133	0.576	0.832	0.929	1.049	0.423	0.789	0.768	along Mandai Road Track 7	1.39904°N	103.80929°E	2023-01-13	I. Neo	Coptotettix	sp. 1	C	♂	https://www.inaturalist.org/observations/146507851
113	Coptotettix sp. 1C		7.622	2.248	3.287	0.698	0.558	1.823	0.929	0.616	2.17	0.164	0.432	4.929	6.003	1.914	0.144	0.637	0.872	0.992	0.989	0.326	0.708	0.813	along Mandai Road Track 7	1.39842°N	103.80552°E	2023-01-13	I. Neo	Coptotettix	sp. 1	C	♀	https://www.inaturalist.org/observations/146507861
116	Coptotettix sp. 1C		7.667	2.239	3.283	0.647	0.519	1.852	0.979	0.556	1.996	0.175	0.436	4.873	6.056	1.839	0.131	0.648	0.911	0.912	1.074	0.444	0.674	0.882	along Mandai Road Track 7	1.39842°N	103.80552°E	2023-01-13	I. Neo	Coptotettix	sp. 1	C	♀	https://www.inaturalist.org/observations/146507864
117	Coptotettix sp. 1C		7.658	2.288	3.428	0.702	0.581	1.931	0.955	0.641	1.95	0.178	0.457	5.113	6.131	1.886	0.172	0.614	0.893	1.036	1.147	0.447	0.578	0.867	along Mandai Road Track 7	1.39842°N	103.80552°E	2023-01-13	I. Neo	Coptotettix	sp. 1	C	♀	https://www.inaturalist.org/observations/146507865
120	Coptotettix sp. 1C		6.918	1.976	3.024	0.636	0.543	1.673	0.899	0.509	1.873	0.198	0.397	4.521	5.479	1.687	0.14	0.543	0.803	0.847	0.955	0.397	0.53	0.704	along Mandai Road Track 7	1.39842°N	103.80552°E	2023-01-13	I. Neo	Coptotettix	sp. 1	C	♂	https://www.inaturalist.org/observations/146507868
121	Coptotettix sp. 1C		7.28	2.093	2.98	0.642	0.495	1.593	0.666	0.497	1.953	0.151	0.407	4.691	5.678	1.737	0.154	0.557	0.868	0.893	1.005	0.323	0.613	0.706	along Mandai Road Track 7	1.39842°N	103.80552°E	2023-01-13	I. Neo	Coptotettix	sp. 1	C	♂	https://www.inaturalist.org/observations/146507869
122	Coptotettix sp. 1C		7.917	2.426	3.487	0.72	0.567	1.94	0.981	0.555	2.406	0.187	0.443	5.044	6.142	1.999	0.114	0.68	0.933	1.013	1.27	0.417	0.656	0.875	along Mandai Road Track 7	1.39842°N	103.80552°E	2023-01-13	I. Neo	Coptotettix	sp. 1	C	♀	https://www.inaturalist.org/observations/146507870
123	Coptotettix sp. 1C		7.658	2.296	3.325	0.643	0.51	1.796	0.971	0.522	2.17	0.183	0.397	5.031	6.072	1.947	0.132	0.645	0.905	0.983	1.142	0.34			along Mandai Road Track 7	1.39842°N	103.80552°E	2023-01-13	I. Neo	Coptotettix	sp. 1	C	♀	https://www.inaturalist.org/observations/146507871
175	Coptotettix sp. 1C		8.05	2.399	3.621	0.746	0.546	1.894	0.977	0.844	2.371	0.197	0.482	4.969	6.348	2.025	0.139	0.6	0.973	1.068	1.177	0.497	0.711	0.889	along Mandai Road Track 7	1.39871°N	103.80939°E	2023-02-20	I. Neo	Coptotettix	sp. 1	C	♀	https://www.inaturalist.org/observations/149909430
179	Coptotettix sp. 1C		8.973	2.54	3.847	0.751	0.593	2.039	1.06	0.79	2.383	0.162	0.535	5.688	6.931	2.152	0.178	0.676	1.064	1.126	1.242	0.525	0.77	0.97	along Mandai Road Track 7	1.39935°N	103.80915°E	2023-02-20	I. Neo	Coptotettix	sp. 1	C	♀	https://www.inaturalist.org/observations/149909442
192	Coptotettix sp. 1C		6.356	1.982	2.886	0.565	0.527	1.597	0.852	0.599	1.821	0.146	0.337	4.256	5.195	1.582	0.133	0.485	0.822	0.854	0.869				along Mandai Road Track 7	1.39849°N	103.80570°E	2023-02-20	I. Neo	Coptotettix	sp. 1	C	♂	https://www.inaturalist.org/observations/149909475
21	Coptotettix sp. 1D		8.808	2.373	3.539	0.637	0.573	1.948	0.99	0.511	2.174	0.208	0.485	5.304	6.512	1.997	0.189	0.61	0.755	1.096	1.227	0.511	1.068	0.764	along Nee Soon Pipeline	1.38334°N	103.81319°E	2022-12-02	I. Neo, M.K. Tan	Coptotettix	sp. 1	D	♀	https://www.inaturalist.org/observations/144269182
23	Coptotettix sp. 1D		8.525	2.457	3.612	0.738	0.559	2.019	1.054	0.681	2.219	0.193	0.429	5.514	6.716	2.061	0.177	0.638	0.847	1.102	1.224	0.502	1.143	0.844	along Nee Soon Pipeline	1.38643°N	103.81108°E	2022-12-02	I. Neo, M.K. Tan	Coptotettix	sp. 1	D	♀	https://www.inaturalist.org/observations/144269184
2	Coptotettix sp. 2A		7.974	2.559	3.478	0.706	0.55	1.987	1.147	0.737	2.184	0.135	0.589	5.209	5.856	2.021	0.176	0.635	0.957	1.038	1.147	0.361	0.79	0.945	along Nee Soon Pipeline	1.38077°N	103.81541°E	2022-12-02	I. Neo, M.K. Tan	Coptotettix	sp. 2	A	♀	https://www.inaturalist.org/observations/144269161
71	Coptotettix sp. 2A		7.673	2.612	3.596	0.758	0.541	2.037	1.116	0.551	2.267	0.16	0.491	5.313	6.353	2.212	0.186	0.639	0.87	1.098	1.065	0.397	0.884	0.953	along Nee Soon Pipeline	1.38070°N	103.81535°E	2022-12-28	I. Neo	Coptotettix	sp. 2	A	♀	https://www.inaturalist.org/observations/145322504
144	Coptotettix sp. 2A		7.879	2.552	3.544	0.709	0.557	1.865	1.115	0.489	1.995	0.121	0.463	5.477	6.521	2.128	0.184	0.662	1.031	1.082	1.097	0.439	0.7	1.046	along Nee Soon Pipeline	1.38082°N	103.81549°E	2023-02-13	I. Neo	Coptotettix	sp. 2	A	♀	https://www.inaturalist.org/observations/149398652
32	Coptotettix sp. 2B		7.809	2.56	3.61	0.756	0.516	2.04	1.045	0.704	2.226	0.123	0.528	5.553	6.72	2.348	0.214	0.667	0.893	1.062	1.064	0.484	0.848	0.948	along Nee Soon Pipeline	1.38077°N	103.81541°E	2022-12-05	I. Neo	Coptotettix	sp. 2	B	♀	https://www.inaturalist.org/observations/144269483
68	Coptotettix sp. 2B		7.336	2.509	3.499	0.741	0.573	1.961	1.113	0.657	2.206	0.162	0.465	5.093	6.173	1.987	0.202	0.66	0.844	1.031	1.075	0.358	0.829	0.943	along Nee Soon Pipeline	1.38070°N	103.81535°E	2022-12-28	I. Neo	Coptotettix	sp. 2	B	♀	https://www.inaturalist.org/observations/145322501
134	Coptotettix sp. 2C		8.295	2.658	3.649	0.684	0.538	2.009	1.138	0.62	2.561	0.128	0.496	5.477	6.564	2.246	0.19	0.656	0.905	1.087	1.107	0.413	0.769	0.959	along Woodcutter's Trail	1.38091°N	103.81532°E	2023-01-16	I. Neo, M.K. Tan	Coptotettix	sp. 2	C	♀	https://www.inaturalist.org/observations/146759006
136	Coptotettix sp. 2D		7.527	2.627	3.52	0.778	0.511	2.098	1.049	0.738	2.041	0.117	0.463	5.255	6.144	2.031	0.189	0.606	0.907	1.079	1.062	0.596	0.519	0.969	along Nee Soon Pipeline	1.39250°N	103.81002°E	2023-01-30	I. Neo, M.K. Tan	Coptotettix	sp. 2	D	♀	https://www.inaturalist.org/observations/148568514
26	Eucriotettix neesoon		10.527	1.834	2.966	0.501	0.553	1.388	0.816	0.539	1.861	0.128	0.444	4.29	5.028	1.526	0.087	0.408	0.793	0.929	0.942	0.371			along Nee Soon Main Pond	1.39085°N	103.81019°E	2022-12-02	I. Neo, M.K. Tan	Eucriotettix	neesoon		♂	https://www.inaturalist.org/observations/144269188
27	Eucriotettix neesoon		10.825	1.944	2.962	0.603	0.521	1.497	0.95	0.558	1.956	0.112	0.466	4.563	5.473	1.592	0.107	0.47	0.88	1.114	1.015	0.434			along Nee Soon Main Pond	1.39085°N	103.81019°E	2022-12-02	I. Neo, M.K. Tan	Eucriotettix	neesoon		♀	https://www.inaturalist.org/observations/144269187
40	Eucriotettix neesoon		10.599	1.958	3.11	0.552	0.523	1.511	0.872	0.484	1.748	0.115	0.453	4.625	5.386	1.647	0.113	0.518	0.867	0.973	1.085	0.446			along Nee Soon Main Pond	1.39085°N	103.81019°E	2022-12-05	I. Neo	Eucriotettix	neesoon		♀	https://www.inaturalist.org/observations/144269491
45	Eucriotettix neesoon		10.776	1.967	3.023	0.562	0.621	1.486	0.865	0.51	1.539	0.163	0.42	4.395	5.271	1.401	0.114	0.492	0.8	0.963	0.983	0.451			along Nee Soon Main Pond	1.39076°N	103.81014°E	2022-12-14	I. Neo, M.K. Tan	Eucriotettix	neesoon		♀	https://www.inaturalist.org/observations/144604246
46	Eucriotettix neesoon		10.861	1.947	3.198	0.623	0.537	1.575	0.865	0.662	2.026	0.116	0.478	4.527	5.478	1.675	0.104	0.505	0.932	0.927	1.063	0.44			along Nee Soon Main Pond	1.39076°N	103.81014°E	2022-12-14	I. Neo, M.K. Tan	Eucriotettix	neesoon		♀	https://www.inaturalist.org/observations/144604247
47	Eucriotettix neesoon		11.031	1.978	3.08	0.605	0.555	1.575	0.929	0.62	1.917	0.096	0.483	4.594	5.515	1.563	0.096	0.523	0.885	0.923	1.061	0.467			along Nee Soon Main Pond	1.39076°N	103.81014°E	2022-12-14	I. Neo, M.K. Tan	Eucriotettix	neesoon		♀	https://www.inaturalist.org/observations/144604249
57	Eucriotettix neesoon		10.235	1.744	2.882	0.53	0.469	1.385	0.662	0.489	1.527	0.129	0.393	4.206	4.903	1.489	0.098	0.439	0.831	0.85	0.856	0.367			along Woodcutter's Trail	1.38230°N	103.80484°E	2022-12-19	I. Neo	Eucriotettix	neesoon		♂	https://www.inaturalist.org/observations/145257327
58	Eucriotettix neesoon		10.274	1.713	2.83	0.54	0.494	1.401	0.806	0.366	1.784	0.124	0.54	4.211	4.917	1.446	0.091	0.446	0.758	0.881	0.87	0.348			along Woodcutter's Trail	1.38323°N	103.80271°E	2022-12-21	I. Neo, M.K. Tan	Eucriotettix	neesoon		♂	https://www.inaturalist.org/observations/145257328
59	Eucriotettix neesoon		10.157	1.736	2.976	0.547	0.491	1.445	0.71	0.479	1.74	0.129	0.452	4.336	5.129	1.52	0.076	0.465	0.881	0.894	0.915	0.359			along Woodcutter's Trail	1.38227°N	103.80497°E	2022-12-21	I. Neo, M.K. Tan	Eucriotettix	neesoon		♂	https://www.inaturalist.org/observations/145257329
60	Eucriotettix neesoon		9.67	1.724	2.779	0.523	0.482	1.299	0.746	0.531	1.647	0.114	0.429	4.102	4.704	1.414	0.096	0.435	0.809	0.797	0.904	0.365			along Woodcutter's Trail	1.38239°N	103.80490°E	2022-12-21	I. Neo, M.K. Tan	Eucriotettix	neesoon		♂	https://www.inaturalist.org/observations/145257332
61	Eucriotettix neesoon		10.604	1.82	2.963	0.526	0.507	1.371	0.787	0.513	1.968	0.097	0.427	3.993	5.018	1.45	0.115	0.448	0.85	0.885	0.903	0.371			along Woodcutter's Trail	1.38239°N	103.80490°E	2022-12-21	I. Neo, M.K. Tan	Eucriotettix	neesoon		♂	https://www.inaturalist.org/observations/145257333
66	Eucriotettix neesoon		11.298	1.986	3.17	0.544	0.53	1.54	0.897	0.542	1.851	0.117	0.478	4.622	5.669	1.6	0.108	0.483	0.98	1.046	1.031	0.425			along Woodcutter's Trail	1.38201°N	103.80545°E	2022-12-26	I. Neo	Eucriotettix	neesoon		♀	https://www.inaturalist.org/observations/145257338
67	Eucriotettix neesoon		10.804	2.006	3.094	0.608	0.572	1.485	0.842	0.474	2.134	0.144	0.438	4.666	5.344	1.537	0.09	0.506	0.898	0.994	1.074	0.403			along Woodcutter's Trail	1.38358°N	103.80283°E	2022-12-26	I. Neo	Eucriotettix	neesoon		♀	https://www.inaturalist.org/observations/145257339
90	Eucriotettix neesoon		11.351	1.989	3.139	0.617	0.509	1.636	0.824	0.635	2.001	0.121	0.485	4.488	5.378	1.664	0.118	0.496	0.997	0.98	1.001	0.378			along Nee Soon Main Pond	1.39216°N	103.81003°E	2023-01-09	I. Neo	Eucriotettix	neesoon		♀	https://www.inaturalist.org/observations/146268293
91	Eucriotettix neesoon		11.553	2.062	3.217	0.598	0.599	1.594	0.853	0.506	2.128	0.12	0.492	4.622	5.49	1.655	0.105	0.488	0.962	0.953	1.132	0.332			along Nee Soon Main Pond	1.39216°N	103.81003°E	2023-01-09	I. Neo	Eucriotettix	neesoon		♀	https://www.inaturalist.org/observations/146336237
92	Eucriotettix neesoon		10.228	1.735	2.683	0.434	0.441	1.301	0.747	0.479	1.777	0.128	0.431	4.042	4.74	1.438	0.091	0.41	0.882	0.849	0.943	0.396			along Nee Soon Main Pond	1.39216°N	103.81003°E	2023-01-09	I. Neo	Eucriotettix	neesoon		♂	https://www.inaturalist.org/observations/146268294
93	Eucriotettix neesoon		10.42	1.725	2.77	0.483	0.42	1.331	0.768	0.5	1.802	0.108	0.444	4.209	4.941	1.507	0.073	0.444	0.885	0.872	0.931	0.385			along Nee Soon Main Pond	1.39216°N	103.81003°E	2023-01-09	I. Neo	Eucriotettix	neesoon		♂	https://www.inaturalist.org/observations/146268297
96	Eucriotettix neesoon		11.222	2.024	3.029	0.616	0.616	1.627	0.871	0.492	2.1	0.14	0.44	4.501	5.366	1.641	0.107	0.534	0.975	0.98	1.055	0.402			along Nee Soon Main Pond	1.39224°N	103.81005°E	2023-01-09	I. Neo	Eucriotettix	neesoon		♀	https://www.inaturalist.org/observations/146268303
97	Eucriotettix neesoon		10.303	1.896	2.944	0.583	0.551	1.461	0.867	0.48	1.947	0.099	0.517	4.569	5.441	1.605	0.119	0.425	0.906	0.934	0.99	0.416			along Nee Soon Main Pond	1.39224°N	103.81005°E	2023-01-09	I. Neo	Eucriotettix	neesoon		♀	https://www.inaturalist.org/observations/146268304
98	Eucriotettix neesoon		12.053	2.124	3.467	0.603	0.591	1.688	0.948	0.59	2.074	0.109	0.517	4.862	5.767	1.677	0.089	0.522	1.042	1.019	1.086	0.453			along Nee Soon Main Pond	1.39224°N	103.81005°E	2023-01-09	I. Neo	Eucriotettix	neesoon		♀	https://www.inaturalist.org/observations/146268305
99	Eucriotettix neesoon		8.691	1.775	2.722	0.523	0.459	1.279	0.775	0.568	1.797	0.115	0.473	4.11	4.852	1.42	0.064	0.448	0.887	0.698	0.928	0.288			along Nee Soon Main Pond	1.39224°N	103.81005°E	2023-01-09	I. Neo	Eucriotettix	neesoon		♂	https://www.inaturalist.org/observations/146268309
100	Eucriotettix neesoon		10.158	1.673	2.719	0.523	0.511	1.288	0.739	0.471	1.749	0.142	0.405	4.122	4.843	1.46	0.094	0.434	0.82	0.926	0.909	0.314			along Nee Soon Main Pond	1.39224°N	103.81005°E	2023-01-09	I. Neo	Eucriotettix	neesoon		♂	https://www.inaturalist.org/observations/146268310
125	Eucriotettix neesoon		10.844	1.767	2.994	0.542	0.501	1.406	0.78	0.6	1.591	0.121	0.452	4.38	5.098	1.567	0.087	0.44	0.914	0.814	0.932	0.326			along Woodcutter's Trail	1.38340°N	103.80273°E	2023-01-16	I. Neo, M.K. Tan	Eucriotettix	neesoon		♂	https://www.inaturalist.org/observations/146758993
129	Eucriotettix neesoon		9.366	1.692	2.769	0.539	0.547	1.312	0.753	0.449	1.926	0.114	0.37	3.95	4.574	1.455	0.082	0.428	0.846	0.851	0.795	0.373			along Woodcutter's Trail	1.38204°N	103.80591°E	2023-01-16	I. Neo, M.K. Tan	Eucriotettix	neesoon		♂	https://www.inaturalist.org/observations/146758999
130	Eucriotettix neesoon		9.702	1.696	2.819	0.506	0.566	1.389	0.764	0.448	1.842	0.118	0.496	4.128	4.713	1.43	0.087	0.452	0.827	0.712	0.784	0.282			along Woodcutter's Trail	1.38204°N	103.80591°E	2023-01-16	I. Neo, M.K. Tan	Eucriotettix	neesoon		♂	https://www.inaturalist.org/observations/146759000
141	Eucriotettix neesoon		11.035	2.011	3.156	0.597	0.552	1.679	0.866	0.516	1.929	0.127	0.447	4.663	5.528	1.668	0.097	0.512	1.019	0.989	1.018	0.455			along Nee Soon Main Pond	1.39227°N	103.80996°E	2023-02-13	I. Neo	Eucriotettix	neesoon		♀	https://www.inaturalist.org/observations/149398649
143	Eucriotettix neesoon		9.243	1.751	2.782	0.535	0.546	1.345	0.772	0.452	1.825	0.106	0.399	3.805	4.528	1.374	0.074	0.433	0.909	0.844	0.842	0.406			along Nee Soon Main Pond	1.39227°N	103.80996°E	2023-02-13	I. Neo	Eucriotettix	neesoon		♂	https://www.inaturalist.org/observations/149398650
137	Eucriotettix simulans		11.217	2.093	3.054	0.67	0.622	1.724	1.033	0.677	2.119	0.115	0.45	4.719	5.677	1.661	0.157	0.517	1.051	1.111	0.985	0.477	0.625	0.846	along Nee Soon Main Pond	1.39283°N	103.80997°E	2023-01-30	I. Neo, M.K. Tan	Eucriotettix	simulans		♀	https://www.inaturalist.org/observations/148568515
138	Eucriotettix simulans		11.491	2.046	3.128	0.709	0.636	1.689	0.95	0.691	2.096	0.157	0.445	4.687	5.779	1.674	0.155	0.596	1.052	1.084	1.052	0.439	0.775	0.879	along Nee Soon Main Pond	1.39283°N	103.80997°E	2023-01-30	I. Neo, M.K. Tan	Eucriotettix	simulans		♀	https://www.inaturalist.org/observations/148568516
139	Eucriotettix simulans		11.79	2.196	3.391	0.716	0.587	1.8	1.033	0.493	1.882	0.153	0.462	5.096	6.06	1.684	0.148	0.613	1.124	1.175	1.096	0.462	0.837	0.908	along Nee Soon Main Pond	1.39283°N	103.80997°E	2023-01-30	I. Neo, M.K. Tan	Eucriotettix	simulans		♀	https://www.inaturalist.org/observations/148568517
140	Eucriotettix simulans		11.727	2.178	3.341	0.656	0.678	1.852	1.045	0.75	2.25	0.157	0.451	5.097	6.128	1.792	0.153	0.542	1.085	1.087	1.11	0.485	0.929	0.871	along Nee Soon Main Pond	1.39338°N	103.80991°E	2023-02-13	I. Neo	Eucriotettix	simulans		♀	https://www.inaturalist.org/observations/149398645
142	Eucriotettix simulans		11.173	2.06	3.09	0.654	0.633	1.718	0.968	0.633	1.913	0.168	0.461	4.653	5.585	1.68	0.155	0.562	1.088	1.055	1.004	0.409	0.673	0.85	along Nee Soon Main Pond	1.39227°N	103.80996°E	2023-02-13	I. Neo	Eucriotettix	simulans		♀	https://www.inaturalist.org/observations/149398648
152	Eucriotettix simulans		11.658	2.124	3.347	0.676	0.642	1.696	1.006	0.52	2.284	0.139	0.475	4.978	5.803	1.711	0.14	0.556	1.135	1.113	1.067	0.42	0.829	0.923	along Nee Soon Main Pond	1.39336°N	103.80993°E	2023-02-13	I. Neo	Eucriotettix	simulans		♀	https://www.inaturalist.org/observations/149398659
153	Eucriotettix simulans		10.551	1.769	2.672	0.507	0.64	1.503	0.867	0.566	1.75	0.126	0.397	4.537	5.415	1.541	0.135	0.47	0.976	0.929	0.947	0.35	0.626	0.752	along Nee Soon Main Pond	1.39336°N	103.80993°E	2023-02-13	I. Neo	Eucriotettix	simulans		♂	https://www.inaturalist.org/observations/149398663
154	Eucriotettix simulans		11.645	2.101	3.143	0.661	0.642	1.722	0.987	0.654	2.173	0.127	0.425	4.953	5.911	1.723	0.128	0.548	1.122	1.112	1.147	0.441	1.068	0.847	along Nee Soon Main Pond	1.39303°N	103.80997°E	2023-02-13	I. Neo	Eucriotettix	simulans		♀	https://www.inaturalist.org/observations/149398664
155	Eucriotettix simulans		10.454	1.732	2.704	0.594	0.501	1.456	0.826	0.422	1.87	0.158	0.395	4.262	4.994	1.467	0.14	0.499	0.984	0.949	0.934	0.329	0.647	0.769	along Nee Soon Main Pond	1.39303°N	103.80997°E	2023-02-13	I. Neo	Eucriotettix	simulans		♂	https://www.inaturalist.org/observations/149398665
22	Loxilobus insidiosusA		7.503	1.929	2.904	0.537	0.451	1.547	0.684	0.52	1.673	0.099	0.443	3.866	4.597	1.55	0.127	0.479	0.843	0.875	0.863	0.329	0.911	0.781	along Nee Soon Pipeline	1.38352°N	103.81298°E	2022-12-02	I. Neo, M.K. Tan	Loxilobus	insidiosus	A	♂	https://www.inaturalist.org/observations/144269183
30	Loxilobus insidiosusA		7.676	1.997	2.967	0.578	0.472	1.626	0.765	0.549	2.013	0.072	0.454	3.986	4.827	1.64	0.144	0.571	0.899	0.905	0.887	0.322	0.876	0.805	along Nee Soon Pipeline	1.38077°N	103.81541°E	2022-12-05	I. Neo	Loxilobus	insidiosus	A	♀	https://www.inaturalist.org/observations/144269192
52	Loxilobus insidiosusA		7.05	1.767	2.714	0.5	0.421	1.518	0.685	0.461	1.65	0.109	0.44	3.467	4.072	1.508	0.148	0.535	0.829	0.809	0.794	0.265	0.696	0.705	along Nee Soon Pipeline	1.38082°N	103.81549°E	2022-12-14	I. Neo, M.K. Tan	Loxilobus	insidiosus	A	♂	https://www.inaturalist.org/observations/144604254
55	Loxilobus insidiosusA		7.027	1.693	2.604	0.501	0.481	1.434	0.609	0.452	1.687	0.11	0.409	3.37	3.987	1.462	0.12	0.489	0.811	0.738	0.758	0.275	0.846	0.649	along Nee Soon Pipeline	1.38082°N	103.81549°E	2022-12-14	I. Neo, M.K. Tan	Loxilobus	insidiosus	A	♂	https://www.inaturalist.org/observations/144604257
56	Loxilobus insidiosusA		7.151	1.833	2.691	0.51	0.414	1.515	0.699	0.508	1.357	0.106	0.422	3.582	4.297	1.324	0.146	0.518	0.663	0.821	0.817	0.276	0.816	0.763	along Woodcutter's Trail	1.38154°N	103.80849°E	2022-12-19	I. Neo	Loxilobus	insidiosus	A	♂	https://www.inaturalist.org/observations/144707390
114	Loxilobus insidiosusA		7.185	1.765	2.694	0.479	0.428	1.525	0.647	0.523	1.525	0.09	0.373	3.666	4.277	1.493	0.122	0.499	0.818	0.796	0.799	0.321	0.808	0.712	along Mandai Road Track 7	1.39842°N	103.80552°E	2023-01-13	I. Neo	Loxilobus	insidiosus	A	♂	https://www.inaturalist.org/observations/146507862
131	Loxilobus insidiosusA		7.392	1.861	2.836	0.489	0.489	1.515	0.704	0.444	1.889	0.104	0.406	3.634	4.293	1.439	0.166	0.496	0.78	0.825	0.801	0.325	0.747	0.74	along Woodcutter's Trail	1.38204°N	103.80591°E	2023-01-16	I. Neo, M.K. Tan	Loxilobus	insidiosus	A	♂	https://www.inaturalist.org/observations/146759001
132	Loxilobus insidiosusA		7.665	2.04	3.102	0.589	0.511	1.667	0.773	0.565	2.011	0.117	0.435	3.395	4.618	1.376	0.131	0.56	0.936	0.882	0.941	0.361	0.787	0.778	along Woodcutter's Trail	1.38204°N	103.80591°E	2023-01-16	I. Neo, M.K. Tan	Loxilobus	insidiosus	A	♀	https://www.inaturalist.org/observations/146759002
145	Loxilobus insidiosusA		7.405	1.841	2.8	0.522	0.469	1.53	0.641	0.456	1.565	0.121	0.417	3.577	4.258	1.518	0.127	0.482	0.833	0.787	0.783	0.321	0.803	0.749	along Nee Soon Pipeline	1.38082°N	103.81549°E	2023-02-13	I. Neo	Loxilobus	insidiosus	A	♂	https://www.inaturalist.org/observations/149398653
149	Loxilobus insidiosusA		7.472	1.984	3.041	0.602	0.435	1.61	0.736	0.488	1.711	0.104	0.446	4.013	4.798	1.659	0.153	0.527	0.838	0.891	0.866	0.325	0.829	0.768	along Nee Soon Pipeline	1.38082°N	103.81549°E	2023-02-13	I. Neo	Loxilobus	insidiosus	A	♀	https://www.inaturalist.org/observations/149398657
150	Loxilobus insidiosusA		7.156	1.79	2.696	0.556	0.487	1.454	0.66	0.47	1.799	0.094	0.431	3.368	4.111	1.477	0.131	0.502	0.829	0.818	0.764	0.271	0.716	0.68	along Nee Soon Pipeline	1.38082°N	103.81549°E	2023-02-13	I. Neo	Loxilobus	insidiosus	A	♂	https://www.inaturalist.org/observations/149398658
4	Loxilobus insidiosusB		7.81	1.864	2.963	0.463	0.482	1.513	0.665	0.535	1.696	0.116	0.459	3.804	4.455	1.543	0.151	0.467	0.879	0.814	0.849	0.351	0.923	0.812	along Nee Soon Pipeline	1.38077°N	103.81541°E	2022-12-02	I. Neo, M.K. Tan	Loxilobus	insidiosus	B	♂	https://www.inaturalist.org/observations/144269164
20	Loxilobus insidiosusB		7.371	1.88	2.807	0.522	0.529	1.436	0.714	0.51	1.573	0.104	0.453	3.643	4.429	1.609	0.148	0.475	0.826	0.849	0.825	0.277	0.979	0.744	along Nee Soon Pipeline	1.38334°N	103.81319°E	2022-12-02	I. Neo, M.K. Tan	Loxilobus	insidiosus	B	♂	https://www.inaturalist.org/observations/144269181
25	Loxilobus insidiosusB		7.087	1.861	2.705	0.532	0.434	1.492	0.628	0.525	1.482	0.103	0.41	3.623	4.273	1.604	0.141	0.451	0.783	0.799	0.824	0.226	0.795	0.706	along Nee Soon Pipeline	1.38671°N	103.81089°E	2022-12-02	I. Neo, M.K. Tan	Loxilobus	insidiosus	B	♂	https://www.inaturalist.org/observations/144269186
28	Loxilobus insidiosusB		7.489	1.848	2.792	0.493	0.464	1.486	0.649	0.509	1.885	0.099	0.362	3.53	4.299	1.428	0.151	0.447	0.694	0.857	0.809	0.328	0.846	0.759	along Nee Soon Pipeline	1.38077°N	103.81541°E	2022-12-05	I. Neo	Loxilobus	insidiosus	B	♂	https://www.inaturalist.org/observations/144269189
29	Loxilobus insidiosusB		7.507	2.031	2.959	0.57	0.509	1.65	0.769	0.589	1.947	0.066	0.513	3.932	4.763	1.67	0.117	0.565	0.804	0.949	0.929	0.335	0.958	0.806	along Nee Soon Pipeline	1.38077°N	103.81541°E	2022-12-05	I. Neo	Loxilobus	insidiosus	B	♀	https://www.inaturalist.org/observations/144269191
31	Loxilobus insidiosusB		7.457	2.007	2.942	0.555	0.462	1.677	0.819	0.611	1.552	0.082	0.443	3.843	4.537	1.646	0.134	0.552	0.841	0.939	0.918	0.375	0.957	0.792	along Nee Soon Pipeline	1.38077°N	103.81541°E	2022-12-05	I. Neo	Loxilobus	insidiosus	B	♀	https://www.inaturalist.org/observations/144269482
48	Loxilobus insidiosusB		7.155	1.844	2.843	0.532	0.404	1.522	0.642	0.578	1.424	0.126	0.41	3.93	4.696	1.579	0.125	0.533	0.787	0.939	0.889	0.312	0.743	0.761	along Nee Soon Pipeline	1.38426°N	103.81141°E	2022-12-14	I. Neo, M.K. Tan	Loxilobus	insidiosus	B	♀	https://www.inaturalist.org/observations/144604250
54	Loxilobus insidiosusB		7.627	1.92	2.848	0.521	0.432	1.589	0.7	0.446	1.66	0.128	0.446	3.584	4.43	1.574	0.132	0.493	0.752	0.859	0.801	0.33	0.941	0.764	along Nee Soon Pipeline	1.38082°N	103.81549°E	2022-12-14	I. Neo, M.K. Tan	Loxilobus	insidiosus	B	♂	https://www.inaturalist.org/observations/144604256
63	Loxilobus insidiosusB		7.356	2.03	2.996	0.581	0.464	1.675	0.827	0.539	1.794	0.114	0.431	3.965	4.64	1.618	0.167	0.577	0.784	0.907	0.886	0.351	0.873	0.798	along Woodcutter's Trail	1.38154°N	103.80910°E	2022-12-26	I. Neo	Loxilobus	insidiosus	B	♀	https://www.inaturalist.org/observations/145257335
65	Loxilobus insidiosusB		7.647	2.017	2.987	0.58	0.465	1.709	0.734	0.661	1.656	0.0089	0.42	4.021	4.854	1.695	0.161	0.563	0.866	0.927	0.99	0.429	0.8	0.866	along Woodcutter's Trail	1.38201°N	103.80545°E	2022-12-26	I. Neo	Loxilobus	insidiosus	B	♀	https://www.inaturalist.org/observations/145257337
72	Loxilobus insidiosusB		7.398	1.869	2.817	0.525	0.474	1.549	0.705	0.563	1.752	0.081	0.439	3.65	4.429	1.549	0.139	0.502	0.786	0.843	0.781	0.307	0.794	0.768	along Nee Soon Pipeline	1.38070°N	103.81535°E	2022-12-28	I. Neo	Loxilobus	insidiosus	B	♂	https://www.inaturalist.org/observations/145322506
73	Loxilobus insidiosusB		7.635	2.03	3.112	0.558	0.467	1.639	0.767	0.601	1.572	0.112	0.458	3.958	4.736	1.648	0.139	0.551	0.775	0.968	0.962	0.301	0.92	0.783	along Nee Soon Pipeline	1.38070°N	103.81535°E	2022-12-28	I. Neo	Loxilobus	insidiosus	B	♀	https://www.inaturalist.org/observations/145322505
147	Loxilobus insidiosusB		7.241	1.855	2.793	0.548	0.456	1.563	0.758	0.525	1.677	0.097	0.453	3.56	4.342	1.549	0.125	0.473	0.824	0.801	0.811	0.286	0.824	0.729	along Nee Soon Pipeline	1.38082°N	103.81549°E	2023-02-13	I. Neo	Loxilobus	insidiosus	B	♂	https://www.inaturalist.org/observations/149398655
186	Loxilobus insidiosusB		7.612	2.106	2.97	0.589	0.6	1.734	0.84	0.583	2.008	0.104	0.432	3.81	4.675	1.678	0.113	0.539	0.939	0.93	0.969	0.369	0.898	0.856	along Mandai Road Track 7	1.39849°N	103.80570°E	2023-02-20	I. Neo	Loxilobus	insidiosus	B	♀	https://www.inaturalist.org/observations/149909461
187	Loxilobus insidiosusB		7.072	1.814	2.655	0.523	0.446	1.444	0.649	0.469	1.631	0.102	0.405	3.564	4.135	1.456	0.12	0.491	0.836	0.811	0.759	0.226	0.767	0.741	along Mandai Road Track 7	1.39849°N	103.80570°E	2023-02-20	I. Neo	Loxilobus	insidiosus	B	♂	https://www.inaturalist.org/observations/149909464
188	Loxilobus insidiosusB		6.946	1.851	2.764	0.541	0.485	1.515	0.639	0.522	1.5	0.114	0.373	3.649	4.246	1.528	0.17	0.499	0.866	0.845	0.765	0.284	0.668	0.704	along Mandai Road Track 7	1.39849°N	103.80570°E	2023-02-20	I. Neo	Loxilobus	insidiosus	B	♂	https://www.inaturalist.org/observations/149909465
189	Loxilobus insidiosusB		7.148	1.889	2.826	0.55	0.386	1.549	0.668	0.554	1.492	0.124	0.415	3.673	4.379	1.551	0.156	0.512	0.844	0.817	0.855	0.291	0.799	0.782	along Mandai Road Track 7	1.39849°N	103.80570°E	2023-02-20	I. Neo	Loxilobus	insidiosus	B	♂	https://www.inaturalist.org/observations/149909469
191	Loxilobus insidiosusB		6.792	1.734	2.623	0.493	0.403	1.434	0.62	0.498	1.313	0.132	0.371	3.642	4.033	1.498	0.151	0.486	0.826	0.747	0.805	0.185	0.783	0.751	along Mandai Road Track 7	1.39849°N	103.80570°E	2023-02-20	I. Neo	Loxilobus	insidiosus	B	♂	https://www.inaturalist.org/observations/149909471
3	Loxilobus insidiosusC		7.837	2.095	2.997	0.536	0.437	1.728	0.777	0.624	1.747	0.106	0.425	3.949	4.686	1.6	0.14	0.565	0.867	0.904	0.922	0.343	0.949	0.818	along Nee Soon Pipeline	1.38077°N	103.81541°E	2022-12-02	I. Neo, M.K. Tan	Loxilobus	insidiosus	C	♀	https://www.inaturalist.org/observations/144269162
11	Loxilobus insidiosusC		7.675	1.974	3.011	0.588	0.466	1.645	0.804	0.497	1.464	0.115	0.446	3.916	4.647	1.587	0.133	0.518	0.871	0.884	0.896	0.356	0.839	0.774	along Nee Soon Pipeline	1.38157°N	103.81569°E	2022-12-02	I. Neo, M.K. Tan	Loxilobus	insidiosus	C	♀	https://www.inaturalist.org/observations/144269172
70	Loxilobus insidiosusC		8.877	1.862	2.699	0.536	0.461	1.447	0.619	0.439	1.674	0.102	0.459	3.736	4.475	1.534	0.143	0.488	0.798	0.795	0.843	0.36	0.962	0.749	along Nee Soon Pipeline	1.38070°N	103.81535°E	2022-12-28	I. Neo	Loxilobus	insidiosus	C	♂	https://www.inaturalist.org/observations/145322503
133	Loxilobus insidiosusC		7.856	2.016	2.952	0.54	0.485	1.586	0.749	0.563	1.604	0.105	0.459	3.956	4.666	1.589	0.172	0.507	0.864	0.901	0.892	0.375	0.826	0.784	along Woodcutter's Trail	1.38091°N	103.81532°E	2023-01-16	I. Neo, M.K. Tan	Loxilobus	insidiosus	C	♀	https://www.inaturalist.org/observations/146759003
135	Loxilobus insidiosusC		7.345	1.973	3.01	0.639	0.482	1.668	0.718	0.437	1.787	0.112	0.428	3.834	4.611	1.591	0.149	0.591	0.933	0.867	0.936	0.383	0.786	0.738	along Woodcutter's Trail	1.38091°N	103.81532°E	2023-01-16	I. Neo, M.K. Tan	Loxilobus	insidiosus	C	♀	https://www.inaturalist.org/observations/146759007
146	Loxilobus insidiosusC		7.256	1.973	2.99	0.61	0.482	1.667	0.721	0.513	1.77	0.117	0.441	3.836	4.552	1.642	0.131	0.555	0.962	0.868	0.89	0.369	0.601	0.785	along Nee Soon Pipeline	1.38082°N	103.81549°E	2023-02-13	I. Neo	Loxilobus	insidiosus	C	♀	https://www.inaturalist.org/observations/149398654
190	Loxilobus insidiosusC		7.24	1.856	2.746	0.526	0.428	1.524	0.644	0.469	1.688	0.103	0.415	3.618	4.383	1.563	0.12	0.502	0.869	0.822	0.867	0.236	0.787	0.733	along Mandai Road Track 7	1.39849°N	103.80570°E	2023-02-20	I. Neo	Loxilobus	insidiosus	C	♂	https://www.inaturalist.org/observations/149909470
78	Thoradonta nodulosaA		6.982	2.464	3.746	0.764	0.4	1.719	0.747	0.4	2.026	0.208	0.507	3.686	4.354	1.772	0.188	0.765	0.865	0.965	0.827	0.382	0.835	0.905	along Mandai Road Track 7	1.39922°N	103.80923°E	2023-01-02	I. Neo	Thoradonta	nodulosa	A	♀	https://www.inaturalist.org/observations/145751121
157	Thoradonta nodulosaA		9.457	2.529	3.636	0.783	0.417	1.733	0.809	0.405	1.968	0.17	0.519	3.774	4.57	1.758	0.184	0.729	0.995	0.972	0.847	0.332	1.015	0.98	along Mandai Road Track 7	1.39871°N	103.80939°E	2023-02-20	I. Neo	Thoradonta	nodulosa	A	♀	https://www.inaturalist.org/observations/149909376
160	Thoradonta nodulosaA		7.017	2.415	3.471	0.786	0.455	1.687	0.804	0.489	2.147	0.162	0.483	3.562	4.149	1.744	0.167	0.777	0.967	0.918	0.807	0.355	0.816	0.959	along Mandai Road Track 7	1.39871°N	103.80939°E	2023-02-20	I. Neo	Thoradonta	nodulosa	A	♀	https://www.inaturalist.org/observations/149909384
161	Thoradonta nodulosaA		8.852	2.147	3.146	0.673	0.41	1.524	0.648	0.435	1.89	0.168	0.496	3.291	3.98	1.596	0.141	0.675	0.947	0.822	0.707	0.414	0.795	0.85	along Mandai Road Track 7	1.39871°N	103.80939°E	2023-02-20	I. Neo	Thoradonta	nodulosa	A	♂	https://www.inaturalist.org/observations/149909385
69	Thoradonta nodulosaB		6.52	2.381	3.619	0.764	0.461	1.769	0.718	0.424	2.067	0.12	0.466	3.695	4.444	1.737	0.174	0.743	0.897	0.959	0.921	0.369	0.784	0.894	along Nee Soon Pipeline	1.38070°N	103.81535°E	2022-12-28	I. Neo	Thoradonta	nodulosa	B	♀	https://www.inaturalist.org/observations/145322502
80	Thoradonta nodulosaB		6.966	2.419	3.509	0.768	0.491	1.706	0.775	0.501	2.007	0.167	0.496	3.832	4.614	1.74	0.18	0.757	0.876	0.949	0.908	0.423	0.661	0.87	along Mandai Road Track 7	1.39922°N	103.80923°E	2023-01-02	I. Neo	Thoradonta	nodulosa	B	♀	https://www.inaturalist.org/observations/145751123
81	Thoradonta nodulosaB		6.65	2.476	3.629	0.785	0.453	1.747	0.777	0.437	2.231	0.183	0.492	3.706	4.635	1.85	0.19	0.755	0.893	0.972	0.886	0.397	0.681	0.951	along Mandai Road Track 7	1.39922°N	103.80923°E	2023-01-02	I. Neo	Thoradonta	nodulosa	B	♀	https://www.inaturalist.org/observations/145751124
89	Thoradonta nodulosaB		6.57	2.355	3.607	0.72	0.449	1.748	0.767	0.449	2.117	0.136	0.502	3.633	4.46	1.773	0.154	0.764	0.873	0.936	0.888	0.318	0.778	0.842	along Mandai Road Track 7	1.39883°N	103.80938°E	2023-01-09	I. Neo	Thoradonta	nodulosa	B	♀	https://www.inaturalist.org/observations/146268292
106	Thoradonta nodulosaB		8.22	2.3	3.26	0.702	0.431	1.646	0.724	0.407	2.322	0.182	0.515	3.927	4.37	1.718	0.153	0.695	0.893	0.852	0.728	0.368	0.864	0.884	along Mandai Road Track 7	1.39904°N	103.80929°E	2023-01-13	I. Neo	Thoradonta	nodulosa	B	♀	https://www.inaturalist.org/observations/146507852
166	Thoradonta nodulosaB		6.741	2.389	3.608	0.759	0.413	1.759	0.73	0.447	1.851	0.241	0.519	3.688	4.449	1.741	0.194	0.749	0.971	0.991	0.768	0.372	0.6	0.909	along Mandai Road Track 7	1.39871°N	103.80939°E	2023-02-20	I. Neo	Thoradonta	nodulosa	B	♀	https://www.inaturalist.org/observations/149909397
170	Thoradonta nodulosaB		6.207	2.092	2.983	0.718	0.351	1.505	0.663	0.401	1.658	0.17	0.412	3.324	3.93	1.542	0.161	0.689	0.884	0.838	0.718	0.337	0.786	0.786	along Mandai Road Track 7	1.39871°N	103.80939°E	2023-02-20	I. Neo	Thoradonta	nodulosa	B	♂	https://www.inaturalist.org/observations/149909413
172	Thoradonta nodulosaB		6.207	2.161	3.238	0.702	0.428	1.571	0.698	0.415	1.837	0.143	0.442	3.196	3.986	1.575	0.154	0.623	0.918	0.873	0.803	0.284	0.682	0.873	along Mandai Road Track 7	1.39871°N	103.80939°E	2023-02-20	I. Neo	Thoradonta	nodulosa	B	♂	https://www.inaturalist.org/observations/149909420
173	Thoradonta nodulosaB		7.358	2.628	3.821	0.843	0.499	1.793	0.827	0.525	2.273	0.225	0.54	3.753	4.548	1.865	0.166	0.78	1.049	0.872	0.684	0.537	0.978	1.066	along Mandai Road Track 7	1.39871°N	103.80939°E	2023-02-20	I. Neo	Thoradonta	nodulosa	B	♀	https://www.inaturalist.org/observations/149909422
176	Thoradonta nodulosaB		7.074	2.444	3.672	0.757	0.464	1.787	0.71	0.576	1.971	0.152	0.511	3.855	4.571	1.827	0.18	0.757	0.998	0.981	0.82	0.433	0.835	0.886	along Mandai Road Track 7	1.39935°N	103.80915°E	2023-02-20	I. Neo	Thoradonta	nodulosa	B	♀	https://www.inaturalist.org/observations/149909431
182	Thoradonta nodulosaB		6.5	2.31	3.39	0.774	0.442	1.677	0.739	0.429	1.996	0.191	0.502	3.466	4.22	1.636	0.153	0.739	0.96	0.871	0.815	0.407	0.657	0.879	along Mandai Road Track 7	1.39915°N	103.80924°E	2023-02-20	I. Neo	Thoradonta	nodulosa	B	♀	https://www.inaturalist.org/observations/149909451
75	Thoradonta nodulosaC		7.98	2.097	3.006	0.65	0.394	1.474	0.659	0.368	1.782	0.164	0.496	3.202	3.936	1.52	0.173	0.653	0.769	0.798	0.722	0.215	0.754	0.828	along Mandai Road Track 7	1.39890°N	103.80936°E	2023-01-02	I. Neo	Thoradonta	nodulosa	C	♂	https://www.inaturalist.org/observations/145751118
79	Thoradonta nodulosaC		6.7	2.373	3.599	0.765	0.453	1.788	0.796	0.5	2.269	0.152	0.486	3.86	4.553	1.67	0.166	0.727	0.879	0.988	0.898	0.398	0.838	0.929	along Mandai Road Track 7	1.39922°N	103.80923°E	2023-01-02	I. Neo	Thoradonta	nodulosa	C	♀	https://www.inaturalist.org/observations/145751122
86	Thoradonta nodulosaC		7.634	2.095	3.158	0.695	0.425	1.419	0.695	0.406	1.613	0.148	0.439	3.029	3.802	1.484	0.161	0.681	0.791	1.874	0.715	0.28	0.679	0.787	along Mandai Road Track 7	1.39939°N	103.80919°E	2023-01-06	I. Neo	Thoradonta	nodulosa	C	♂	https://www.inaturalist.org/observations/146268291
103	Thoradonta nodulosaC		6.932	2.31	3.596	0.778	0.421	1.619	0.73	0.413	2.102	0.168	0.472	3.633	4.428	1.74	0.135	0.772	0.869	0.982	0.842	0.421	0.751	0.897	along Mandai Road Track 7	1.39904°N	103.80929°E	2023-01-13	I. Neo	Thoradonta	nodulosa	C	♀	https://www.inaturalist.org/observations/146507849
108	Thoradonta nodulosaC		9.074	2.526	3.75	0.771	0.452	1.751	0.797	0.46	2.288	0.179	0.521	3.461	4.548	1.671	0.173	0.71	0.911	0.98	0.896	0.285	0.673	0.954	along Mandai Road Track 7	1.39904°N	103.80929°E	2023-01-13	I. Neo	Thoradonta	nodulosa	C	♀	https://www.inaturalist.org/observations/146507855
109	Thoradonta nodulosaC		5.957	2.001	2.977	0.657	0.403	1.441	0.637	0.294	1.852	0.175	0.382	3.213	3.899	1.517	0.139	0.638	0.777	0.822	0.708	0.262	0.685	0.74	along Mandai Road Track 7	1.39904°N	103.80929°E	2023-01-13	I. Neo	Thoradonta	nodulosa	C	♂	https://www.inaturalist.org/observations/146507856
110	Thoradonta nodulosaC		6.05	1.989	3.129	0.652	0.367	1.437	0.631	0.291	1.89	0.124	0.406	3.199	3.738	1.466	0.126	0.637	0.812	0.745	0.696	0.314	0.7	0.751	along Mandai Road Track 7	1.39904°N	103.80929°E	2023-01-13	I. Neo	Thoradonta	nodulosa	C	♂	https://www.inaturalist.org/observations/146507857
164	Thoradonta nodulosaC		6.725	2.411	3.623	0.783	0.485	1.722	0.79	0.503	1.962	0.172	0.474	3.738	4.456	1.692	0.149	0.758	1.006	0.994	0.813	0.389	0.833	0.921	along Mandai Road Track 7	1.39871°N	103.80939°E	2023-02-20	I. Neo	Thoradonta	nodulosa	C	♀	https://www.inaturalist.org/observations/149909392
168	Thoradonta nodulosaC		6.026	2.041	3.172	0.679	0.439	1.524	0.628	0.413	1.509	0.175	0.443	3.244	3.83	1.56	0.129	0.647	0.838	0.823	0.731	0.292	0.543	0.723	along Mandai Road Track 7	1.39871°N	103.80939°E	2023-02-20	I. Neo	Thoradonta	nodulosa	C	♂	https://www.inaturalist.org/observations/149909399
169	Thoradonta nodulosaC		5.735	1.979	2.89	0.692	0.387	1.484	0.613	0.361	1.316	0.181	0.409	3.073	3.671	1.458	0.115	0.646	0.847	0.781	0.706	0.392	0.718	0.743	along Mandai Road Track 7	1.39871°N	103.80939°E	2023-02-20	I. Neo	Thoradonta	nodulosa	C	♂	https://www.inaturalist.org/observations/149909414
171	Thoradonta nodulosaC		6.232	2.067	3.213	0.686	0.404	1.452	0.708	0.43	1.519	0.185	0.411	3.341	3.964	1.603	0.118	0.632	0.904	0.826	0.804	0.191	0.633	0.852	along Mandai Road Track 7	1.39871°N	103.80939°E	2023-02-20	I. Neo	Thoradonta	nodulosa	C	♂	https://www.inaturalist.org/observations/149909411
177	Thoradonta nodulosaC		5.964	2.07	3.072	0.685	0.397	1.542	0.623	0.437	1.876	0.136	0.437	3.176	3.945	1.546	0.142	0.628	0.877	0.828	0.765	0.383	0.729	0.831	along Mandai Road Track 7	1.39935°N	103.80915°E	2023-02-20	I. Neo	Thoradonta	nodulosa	C	♂	https://www.inaturalist.org/observations/149909439
76	Thoradonta nodulosaD		7.058	2.467	3.717	0.752	0.465	1.755	0.774	0.524	2.204	0.191	0.531	3.847	4.572	1.796	0.193	0.732	0.891	1.014	0.856	0.376	0.918	0.94	along Mandai Road Track 7	1.39890°N	103.80936°E	2023-01-02	I. Neo	Thoradonta	nodulosa	D	♀	https://www.inaturalist.org/observations/145751119
158	Thoradonta nodulosaD		7.394	2.62	3.898	0.856	0.481	1.859	0.838	0.428	2.596	0.156	0.469	3.721	4.622	1.778	0.167	0.789	1.032	0.994	0.938	0.305	0.863	0.991	along Mandai Road Track 7	1.39871°N	103.80939°E	2023-02-20	I. Neo	Thoradonta	nodulosa	D	♀	https://www.inaturalist.org/observations/149909378
167	Thoradonta nodulosaD		6.574	2.452	3.626	0.77	0.462	1.727	0.792	0.499	2.031	0.161	0.452	3.659	4.354	1.684	0.154	0.695	0.923	0.942	0.894	0.488	0.886	0.968	along Mandai Road Track 7	1.39871°N	103.80939°E	2023-02-20	I. Neo	Thoradonta	nodulosa	D	♀	https://www.inaturalist.org/observations/149909400
180	Thoradonta nodulosaD		8.016	2.162	3.168	0.73	0.424	1.501	0.709	0.431	2.167	0.182	0.465	3.246	4.033	1.522	0.16	0.663	0.87	0.797	0.682	0.331	0.693	0.82	along Mandai Road Track 7	1.39915°N	103.80924°E	2023-02-20	I. Neo	Thoradonta	nodulosa	D	♂	https://www.inaturalist.org/observations/149909443
181	Thoradonta nodulosaD		9.176	2.438	3.661	0.784	0.479	1.723	0.784	0.45	2.067	0.247	0.562	3.621	4.384	1.74	0.184	0.709	0.953	0.943	0.85	0.356	0.696	0.941	along Mandai Road Track 7	1.39915°N	103.80924°E	2023-02-20	I. Neo	Thoradonta	nodulosa	D	♀	https://www.inaturalist.org/observations/149909445
50	Thoradonta nodulosaE		7.282	2.53	3.633	0.846	0.491	1.779	0.846	0.49	2.388	0.137	0.506	3.931	4.677	1.846	0.172	0.749	0.777	0.935	0.87	0.417	0.895	1.029	along Nee Soon Pipeline	1.38082°N	103.81549°E	2022-12-14	I. Neo, M.K. Tan	Thoradonta	nodulosa	E	♀	https://www.inaturalist.org/observations/144604252
112	Thoradonta nodulosaE		6.154	2.063	3.144	0.667	0.411	1.434	0.694	0.427	2.14	0.166	0.399	3.338	4.065	1.537	0.136	0.623	0.777	0.835	0.825	0.356	0.819	0.802	along Mandai Road Track 7	1.39837°N	103.80560°E	2023-01-13	I. Neo	Thoradonta	nodulosa	E	♂	https://www.inaturalist.org/observations/146507860
115	Thoradonta nodulosaE		7.135	2.345	3.596	0.733	0.481	1.802	0.779	0.466	2.501	0.2	0.492	3.788	4.668	1.723	0.188	0.749	0.903	0.968	0.786	0.352	0.789	0.912	along Mandai Road Track 7	1.39842°N	103.80552°E	2023-01-13	I. Neo	Thoradonta	nodulosa	E	♀	https://www.inaturalist.org/observations/146507863
163	Thoradonta nodulosaE		6.867	2.551	3.768	0.813	0.534	1.853	0.78	0.468	2.237	0.298	0.514	3.704	4.537	1.814	0.116	0.785	0.993	0.954	0.852	0.418	0.824	0.951	along Mandai Road Track 7	1.39871°N	103.80939°E	2023-02-20	I. Neo	Thoradonta	nodulosa	E	♀	https://www.inaturalist.org/observations/149909391
88	Thoradonta nodulosaF		6.633	2.353	3.389	0.753	0.416	1.579	0.806	0.443	2.202	0.152	0.482	3.663	4.322	1.694	0.14	0.722	0.865	0.903	0.84	0.228	0.726	0.907	along Mandai Road Track 7	1.39888°N	103.80937°E	2023-01-06	I. Neo	Thoradonta	nodulosa	F	♀	https://www.inaturalist.org/observations/146206848
111	Thoradonta nodulosaF		5.831	1.935	2.94	0.598	0.359	1.468	0.59	0.36	1.674	0.185	0.406	3.195	3.778	1.424	0.128	0.614	0.795	0.786	0.672	0.301	0.625	0.7	along Mandai Road Track 7	1.39837°N	103.80560°E	2023-01-13	I. Neo	Thoradonta	nodulosa	F	♂	https://www.inaturalist.org/observations/146507859
159	Thoradonta nodulosaF		6.312	2.308	3.505	0.768	0.438	1.653	0.796	0.37	2.209	0.431	3.446	3.429	4.173	1.719	0.14	0.719	0.925	0.959	0.756	0.342	0.682	1.018	along Mandai Road Track 7	1.39871°N	103.80939°E	2023-02-20	I. Neo	Thoradonta	nodulosa	F	♀	https://www.inaturalist.org/observations/149909379
84	Thoradonta nodulosaG		6.21	2.16	3.196	0.748	0.421	1.512	0.719	0.443	1.967	0.131	0.462	3.323	3.918	1.605	0.12	0.68	0.727	0.85	0.862	0.189	0.739	0.799	along Mandai Road Track 7	1.39939°N	103.80919°E	2023-01-06	I. Neo	Thoradonta	nodulosa	G	♂	https://www.inaturalist.org/observations/146206845
85	Thoradonta nodulosaG		6.328	2.183	3.357	0.658	0.454	1.495	0.649	0.387	1.794	0.146	0.458	3.305	4.146	1.688	0.142	0.642	0.732	0.873	0.705	0.221	0.638	0.823	along Mandai Road Track 7	1.39939°N	103.80919°E	2023-01-06	I. Neo	Thoradonta	nodulosa	G	♂	https://www.inaturalist.org/observations/146206846
104	Thoradonta nodulosaG		5.993	2.092	3.25	0.718	0.411	1.516	0.636	0.472	2.119	0.134	0.437	3.363	3.981	1.484	0.117	0.691	0.82	0.851	0.717	0.327	0.726	0.735	along Mandai Road Track 7	1.39904°N	103.80929°E	2023-01-13	I. Neo	Thoradonta	nodulosa	G	♂	https://www.inaturalist.org/observations/146507850
107	Thoradonta nodulosaG		5.939	1.95	3.011	0.593	0.415	1.449	0.659	0.395	1.825	0.137	0.412	3.111	3.582	1.468	0.185	0.595	0.808	0.834	0.706	0.257	0.704	0.784	along Mandai Road Track 7	1.39904°N	103.80929°E	2023-01-13	I. Neo	Thoradonta	nodulosa	G	♂	https://www.inaturalist.org/observations/146507853
162	Thoradonta nodulosaG		6.305	2.131	3.14	0.667	0.387	1.544	0.702	0.414	1.771	0.156	0.426	3.288	3.948	1.575	0.128	0.693	0.85	0.801	0.686	0.262	0.738	0.743	along Mandai Road Track 7	1.39871°N	103.80939°E	2023-02-20	I. Neo	Thoradonta	nodulosa	G	♂	https://www.inaturalist.org/observations/149909387
165	Thoradonta nodulosaG		6.622	2.34	3.365	0.742	0.436	1.609	0.796	0.398	1.824	0.231	0.468	3.413	4.074	1.661	0.19	0.704	0.91	0.891	0.78	0.323	0.828	0.914	along Mandai Road Track 7	1.39871°N	103.80939°E	2023-02-20	I. Neo	Thoradonta	nodulosa	G	♀	https://www.inaturalist.org/observations/149909394
174	Thoradonta nodulosaG		5.894	2.007	3.052	0.665	0.454	1.421	0.666	0.396	2.015	0.125	0.411	3.088	3.703	1.454	0.161	0.637	0.829	0.826	0.721	0.307	0.762	0.782	along Mandai Road Track 7	1.39871°N	103.80939°E	2023-02-20	I. Neo	Thoradonta	nodulosa	G	♂	https://www.inaturalist.org/observations/149909427
178	Thoradonta nodulosaG		5.972	2.112	3.135	0.68	0.439	1.513	0.723	0.398	1.944	0.135	0.396	3.244	3.855	1.572	0.121	0.612	0.893	0.836	0.736	0.328	0.757	0.723	along Mandai Road Track 7	1.39935°N	103.80915°E	2023-02-20	I. Neo	Thoradonta	nodulosa	G	♂	https://www.inaturalist.org/observations/149909438
184	Thoradonta nodulosaG		6.724	2.429	3.647	0.805	0.478	1.788	0.769	0.471	1.861	0.264	0.539	3.642	4.397	1.739	0.194	0.764	1.002	0.95	0.677	0.449	0.779	0.983	along Mandai Road Track 7	1.39915°N	103.80924°E	2023-02-20	I. Neo	Thoradonta	nodulosa	G	♀	https://www.inaturalist.org/observations/149909455
185	Thoradonta nodulosaG		6.638	2.379	3.676	0.791	0.47	1.682	0.769	0.499	2.276	0.188	0.497	3.596	4.357	1.638	0.126	0.695	0.927	0.935	0.805	0.378	0.719	0.969	along Mandai Road Track 7	1.39915°N	103.80924°E	2023-02-20	I. Neo	Thoradonta	nodulosa	G	♀	https://www.inaturalist.org/observations/149909457
124	Thoradonta nodulosaH		7.391	2.575	3.943	0.774	0.498	1.969	0.835	0.475	2.529	0.199	0.526	3.858	4.798	1.908	0.179	0.725	0.94	1.014	0.943	0.345	0.846	1.051	along Mandai Road Track 7	1.39729°N	103.80367°E	2023-01-13	I. Neo	Thoradonta	nodulosa	H	♀	https://www.inaturalist.org/observations/146507872
183	Thoradonta nodulosaH		6.615	2.394	3.604	0.786	0.477	1.731	0.748	0.477	2.414	0.139	0.416	3.617	4.42	1.674	0.148	0.768	0.992	0.955	0.806	0.304	0.77	0.916	along Mandai Road Track 7	1.39915°N	103.80924°E	2023-02-20	I. Neo	Thoradonta	nodulosa	H	♀	https://www.inaturalist.org/observations/149909452
