# Supplementary material for: ﻿First DNA barcodes and morphometric analysis of Singaporean Tetrigidae (Orthoptera, Caelifera) support color variations as intraspecific polymorphism through integrative taxonomy
Source: Zookeys. 2025 Oct 30;1257:305–26. doi: 10.3897/zookeys.1257.163020 (PMC12592999; doi:10.3897/zookeys.1257.163020)
Supplement: Supplementary material 2 — COI sequences [file zookeys-1257-305_article-163020__-s002.txt]

ID	Genus	Species	Accession Number
Coptotettix_sp1A_18	Coptotettix	sp1A	PP760259
Coptotettix_sp1B_15	Coptotettix	sp1B	PP760260
Coptotettix_sp1C_116	Coptotettix	sp1C	PP760261
Coptotettix_sp1C_35	Coptotettix	sp1C	PP760262
Coptotettix_sp1C_94	Coptotettix	sp1C	PP760263
Coptotettix_sp1C_175	Coptotettix	sp1C	PP760264
Coptotettix_sp1C_179	Coptotettix	sp1C	PP760265
Coptotettix_sp1C_74	Coptotettix	sp1C	PP760266
Coptotettix_sp1D_23	Coptotettix	sp1D	PP760267
Coptotettix_sp1C_77	Coptotettix	sp1C	PP760268
Coptotettix_sp2A_144	Coptotettix	sp2A	PP760269
Coptotettix_sp2C_134	Coptotettix	sp2C	PP760270
Coptotettix_sp2D_136	Coptotettix	sp2D	PP760271
Loxilobus_insidiosusA_114	Loxilobus	insidiosusA	PP760272
Loxilobus_insidiosusA_149	Loxilobus	insidiosusA	PP760273
Loxilobus_insidiosusB_186	Loxilobus	insidiosusB	PP760274
Loxilobus_insidiosusC_133	Loxilobus	insidiosusC	PP760275
Loxilobus_insidiosusC_135	Loxilobus	insidiosusC	PP760276
Loxilobus_insidiosusC_190	Loxilobus	insidiosusC	PP760277
Loxilobus_insidiosusA_145	Loxilobus	insidiosusA	PP760278
Loxilobus_insidiosusA_150	Loxilobus	insidiosusA	PP760279
Loxilobus_insidiosusA_55	Loxilobus	insidiosusA	PP760280
Loxilobus_insidiosusB_147	Loxilobus	insidiosusB	PP760281
Loxilobus_insidiosusB_20	Loxilobus	insidiosusB	PP760282
Loxilobus_insidiosusB_31	Loxilobus	insidiosusB	PP760283
Loxilobus_insidiosusB_48	Loxilobus	insidiosusB	PP760284
Loxilobus_insidiosusB_54	Loxilobus	insidiosusB	PP760285
Loxilobus_insidiosusB_72	Loxilobus	insidiosusB	PP760286
Loxilobus_insidiosusB_73	Loxilobus	insidiosusB	PP760287
Thoradonta_nodulosaA_157	Thoradonta	nodulosaA	PP760288
Thoradonta_nodulosaB_166	Thoradonta	nodulosaB	PP760289
Thoradonta_nodulosaB_80	Thoradonta	nodulosaB	PP760290
Thoradonta_nodulosaB_89	Thoradonta	nodulosaB	PP760291
Thoradonta_nodulosaC_79	Thoradonta	nodulosaC	PP760292
Thoradonta_nodulosaD_76	Thoradonta	nodulosaD	PP760293
Thoradonta_nodulosaG_162	Thoradonta	nodulosaG	PP760294
Thoradonta_nodulosaG_174	Thoradonta	nodulosaG	PP760295
Thoradonta_nodulosaG_185	Thoradonta	nodulosaG	PP760296
Thoradonta_nodulosaH_124	Thoradonta	nodulosaH	PP760297
Thoradonta_nodulosaC_108	Thoradonta	nodulosaC	PP760298
Lamellitettigodes_contractus_151	Lamellitettigodes	contractus	PP760299
Lamellitettigodes_contractus_44	Lamellitettigodes	contractus	PP760300
Lamellitettigodes_contractus_95	Lamellitettigodes	contractus	PP760301
Eucriotettix_neesoon_100	Eucriotettix	neesoon	PP760302
Eucriotettix_neesoon_129	Eucriotettix	neesoon	PP760303
Eucriotettix_neesoon_130	Eucriotettix	neesoon	PP760304
Eucriotettix_neesoon_141	Eucriotettix	neesoon	PP760305
Eucriotettix_neesoon_143	Eucriotettix	neesoon	PP760306
Eucriotettix_neesoon_27	Eucriotettix	neesoon	PP760307
Eucriotettix_neesoon_45	Eucriotettix	neesoon	PP760308
Eucriotettix_neesoon_46	Eucriotettix	neesoon	PP760309
Eucriotettix_neesoon_47	Eucriotettix	neesoon	PP760310
Eucriotettix_neesoon_58	Eucriotettix	neesoon	PP760311
Eucriotettix_neesoon_60	Eucriotettix	neesoon	PP760312
Eucriotettix_neesoon_61	Eucriotettix	neesoon	PP760313
Eucriotettix_neesoon_66	Eucriotettix	neesoon	PP760314
Eucriotettix_neesoon_67	Eucriotettix	neesoon	PP760315
Eucriotettix_neesoon_91	Eucriotettix	neesoon	PP760316
Eucriotettix_neesoon_92	Eucriotettix	neesoon	PP760317
Eucriotettix_neesoon_93	Eucriotettix	neesoon	PP760318
Eucriotettix_neesoon_96	Eucriotettix	neesoon	PP760319
Eucriotettix_neesoon_97	Eucriotettix	neesoon	PP760320
Eucriotettix_neesoon_98	Eucriotettix	neesoon	PP760321
Eucriotettix_simulans_138	Eucriotettix	simulans	PP760322
Eucriotettix_simulans_139	Eucriotettix	simulans	PP760323
Eucriotettix_simulans_140	Eucriotettix	simulans	PP760324
Eucriotettix_simulans_142	Eucriotettix	simulans	PP760325
Eucriotettix_simulans_153	Eucriotettix	simulans	PP760326
Eucriotettix_simulans_154	Eucriotettix	simulans	PP760327
Eucriotettix_simulans_155	Eucriotettix	simulans	PP760328
Eucriotettix_simulans_152	Eucriotettix	simulans	PP760329
Systolederus_cinereus_148	Systolederus	cinereus	PP760330
Systolederus_cinereus_53	Systolederus	cinereus	PP760331
Systolederus_cinereus_7	Systolederus	cinereus	PP760332
Potua_coronata_126	Potua	coronata	PP760333
Potua_coronata_128	Potua	coronata	PP760334
Potua_coronata_62	Potua	coronata	PP760335
