# Supplementary material for: ﻿First DNA barcodes and morphometric analysis of Singaporean Tetrigidae (Orthoptera, Caelifera) support color variations as intraspecific polymorphism through integrative taxonomy
Source: Zookeys. 2025 Oct 30;1257:305–26. doi: 10.3897/zookeys.1257.163020 (PMC12592999; doi:10.3897/zookeys.1257.163020)
Supplement: Supplementary material 3 — 12S sequences [file zookeys-1257-305_article-163020__-s003.txt]

ID	Genus	Species	Accession Number
Coptotettix_sp1A_102	Coptotettix	sp1A	PP778511
Coptotettix_sp1A_18	Coptotettix	sp1A	PP778512
Coptotettix_sp1B_15	Coptotettix	sp1B	PP778513
Coptotettix_sp1C_16	Coptotettix	sp1C	PP778514
Coptotettix_sp1C_34	Coptotettix	sp1C	PP778515
Coptotettix_sp1C_49	Coptotettix	sp1C	PP778516
Coptotettix_sp1A_118	Coptotettix	sp1A	PP778517
Coptotettix_sp1A_119	Coptotettix	sp1A	PP778518
Coptotettix_sp1A_42	Coptotettix	sp1A	PP778519
Coptotettix_sp1C_116	Coptotettix	sp1C	PP778520
Coptotettix_sp1C_117	Coptotettix	sp1C	PP778521
Coptotettix_sp1C_122	Coptotettix	sp1C	PP778522
Coptotettix_sp1C_123	Coptotettix	sp1C	PP778523
Coptotettix_sp1C_19	Coptotettix	sp1C	PP778524
Coptotettix_sp1C_192	Coptotettix	sp1C	PP778525
Coptotettix_sp1C_36	Coptotettix	sp1C	PP778526
Coptotettix_sp1C_37	Coptotettix	sp1C	PP778527
Coptotettix_sp1C_39	Coptotettix	sp1C	PP778528
Coptotettix_sp1C_94	Coptotettix	sp1C	PP778529
Coptotettix_sp1C_113	Coptotettix	sp1C	PP778530
Coptotettix_sp1C_120	Coptotettix	sp1C	PP778531
Coptotettix_sp1C_77	Coptotettix	sp1C	PP778532
Coptotettix_sp1A_83	Coptotettix	sp1A	PP778533
Coptotettix_sp1C_105	Coptotettix	sp1C	PP778534
Coptotettix_sp1C_175	Coptotettix	sp1C	PP778535
Coptotettix_sp1C_74	Coptotettix	sp1C	PP778536
Coptotettix_sp1D_23	Coptotettix	sp1D	PP778537
Coptotettix_sp1C_17	Coptotettix	sp1C	PP778538
Coptotettix_sp2A_144	Coptotettix	sp2A	PP778539
Coptotettix_sp2A_2	Coptotettix	sp2A	PP778540
Coptotettix_sp2B_32	Coptotettix	sp2B	PP778541
Coptotettix_sp2B_68	Coptotettix	sp2B	PP778542
Coptotettix_sp2D_136	Coptotettix	sp2D	PP778543
Eucriotettix_neesoon_100	Eucriotettix	neesoon	PP778544
Eucriotettix_neesoon_125	Eucriotettix	neesoon	PP778545
Eucriotettix_neesoon_129	Eucriotettix	neesoon	PP778546
Eucriotettix_neesoon_130	Eucriotettix	neesoon	PP778547
Eucriotettix_neesoon_26	Eucriotettix	neesoon	PP778548
Eucriotettix_neesoon_27	Eucriotettix	neesoon	PP778549
Eucriotettix_neesoon_40	Eucriotettix	neesoon	PP778550
Eucriotettix_neesoon_45	Eucriotettix	neesoon	PP778551
Eucriotettix_neesoon_57	Eucriotettix	neesoon	PP778552
Eucriotettix_neesoon_58	Eucriotettix	neesoon	PP778553
Eucriotettix_neesoon_59	Eucriotettix	neesoon	PP778554
Eucriotettix_neesoon_60	Eucriotettix	neesoon	PP778555
Eucriotettix_neesoon_61	Eucriotettix	neesoon	PP778556
Eucriotettix_neesoon_66	Eucriotettix	neesoon	PP778557
Eucriotettix_neesoon_67	Eucriotettix	neesoon	PP778558
Eucriotettix_neesoon_90	Eucriotettix	neesoon	PP778559
Eucriotettix_neesoon_91	Eucriotettix	neesoon	PP778560
Eucriotettix_neesoon_92	Eucriotettix	neesoon	PP778561
Eucriotettix_neesoon_93	Eucriotettix	neesoon	PP778562
Eucriotettix_neesoon_98	Eucriotettix	neesoon	PP778563
Eucriotettix_neesoon_99	Eucriotettix	neesoon	PP778564
Eucriotettix_neesoon_141	Eucriotettix	neesoon	PP778565
Eucriotettix_neesoon_143	Eucriotettix	neesoon	PP778566
Eucriotettix_neesoon_47	Eucriotettix	neesoon	PP778567
Eucriotettix_neesoon_96	Eucriotettix	neesoon	PP778568
Eucriotettix_neesoon_97	Eucriotettix	neesoon	PP778569
Eucriotettix_simulans_137	Eucriotettix	simulans	PP778570
Eucriotettix_simulans_138	Eucriotettix	simulans	PP778571
Eucriotettix_simulans_139	Eucriotettix	simulans	PP778572
Eucriotettix_simulans_140	Eucriotettix	simulans	PP778573
Eucriotettix_simulans_142	Eucriotettix	simulans	PP778574
Eucriotettix_simulans_154	Eucriotettix	simulans	PP778575
Eucriotettix_simulans_155	Eucriotettix	simulans	PP778576
Lamellitettigodes_contractus_1	Lamellitettigodes	contractus	PP778577
Lamellitettigodes_contractus_156	Lamellitettigodes	contractus	PP778578
Lamellitettigodes_contractus_87	Lamellitettigodes	contractus	PP778579
Lamellitettigodes_contractus_101	Lamellitettigodes	contractus	PP778580
Lamellitettigodes_contractus_24	Lamellitettigodes	contractus	PP778581
Lamellitettigodes_contractus_64	Lamellitettigodes	contractus	PP778582
Systolederus_cinereus_12	Systolederus	cinereus	PP778583
Systolederus_cinereus_13	Systolederus	cinereus	PP778584
Systolederus_cinereus_14	Systolederus	cinereus	PP778585
Systolederus_cinereus_148	Systolederus	cinereus	PP778586
Systolederus_cinereus_33	Systolederus	cinereus	PP778587
Systolederus_cinereus_5	Systolederus	cinereus	PP778588
Systolederus_cinereus_51	Systolederus	cinereus	PP778589
Systolederus_cinereus_53	Systolederus	cinereus	PP778590
Systolederus_cinereus_6	Systolederus	cinereus	PP778591
Systolederus_cinereus_7	Systolederus	cinereus	PP778592
Systolederus_cinereus_8	Systolederus	cinereus	PP778593
Systolederus_cinereus_9	Systolederus	cinereus	PP778594
Loxilobus_insidiosusA_114	Loxilobus	insidiosusA	PP778595
Loxilobus_insidiosusB_187	Loxilobus	insidiosusB	PP778596
Loxilobus_insidiosusB_191	Loxilobus	insidiosusB	PP778597
Loxilobus_insidiosusC_190	Loxilobus	insidiosusC	PP778598
Loxilobus_insidiosusB_25	Loxilobus	insidiosusB	PP778599
Loxilobus_insidiosusA_131	Loxilobus	insidiosusA	PP778600
Loxilobus_insidiosusA_132	Loxilobus	insidiosusA	PP778601
Loxilobus_insidiosusA_145	Loxilobus	insidiosusA	PP778602
Loxilobus_insidiosusA_150	Loxilobus	insidiosusA	PP778603
Loxilobus_insidiosusA_22	Loxilobus	insidiosusA	PP778604
Loxilobus_insidiosusA_30	Loxilobus	insidiosusA	PP778605
Loxilobus_insidiosusA_55	Loxilobus	insidiosusA	PP778606
Loxilobus_insidiosusB_28	Loxilobus	insidiosusB	PP778607
Loxilobus_insidiosusB_29	Loxilobus	insidiosusB	PP778608
Loxilobus_insidiosusB_31	Loxilobus	insidiosusB	PP778609
Loxilobus_insidiosusB_48	Loxilobus	insidiosusB	PP778610
Loxilobus_insidiosusB_54	Loxilobus	insidiosusB	PP778611
Loxilobus_insidiosusB_72	Loxilobus	insidiosusB	PP778612
Loxilobus_insidiosusB_73	Loxilobus	insidiosusB	PP778613
Loxilobus_insidiosusC_146	Loxilobus	insidiosusC	PP778614
Loxilobus_insidiosusC_70	Loxilobus	insidiosusC	PP778615
Loxilobus_insidiosusB_4	Loxilobus	insidiosusB	PP778616
Loxilobus_insidiosusA_56	Loxilobus	insidiosusA	PP778617
Loxilobus_insidiosusB_63	Loxilobus	insidiosusB	PP778618
Loxilobus_insidiosusC_3	Loxilobus	insidiosusC	PP778619
Loxilobus_insidiosusC_11	Loxilobus	insidiosusC	PP778620
Loxilobus_insidiosusC_133	Loxilobus	insidiosusC	PP778621
Loxilobus_insidiosusC_135	Loxilobus	insidiosusC	PP778622
Thoradonta_nodulosaA_157	Thoradonta	nodulosaA	PP778623
Thoradonta_nodulosaA_161	Thoradonta	nodulosaA	PP778624
Thoradonta_nodulosaD_158	Thoradonta	nodulosaD	PP778625
Thoradonta_nodulosaD_167	Thoradonta	nodulosaD	PP778626
Thoradonta_nodulosaD_180	Thoradonta	nodulosaD	PP778627
Thoradonta_nodulosaE_112	Thoradonta	nodulosaE	PP778628
Thoradonta_nodulosaG_165	Thoradonta	nodulosaG	PP778629
Thoradonta_nodulosaG_185	Thoradonta	nodulosaG	PP778630
Thoradonta_nodulosaG_84	Thoradonta	nodulosaG	PP778631
Thoradonta_nodulosaA_160	Thoradonta	nodulosaA	PP778632
Thoradonta_nodulosaB_106	Thoradonta	nodulosaB	PP778633
Thoradonta_nodulosaB_166	Thoradonta	nodulosaB	PP778634
Thoradonta_nodulosaB_176	Thoradonta	nodulosaB	PP778635
Thoradonta_nodulosaB_80	Thoradonta	nodulosaB	PP778636
Thoradonta_nodulosaB_89	Thoradonta	nodulosaB	PP778637
Thoradonta_nodulosaC_103	Thoradonta	nodulosaC	PP778638
Thoradonta_nodulosaC_108	Thoradonta	nodulosaC	PP778639
Thoradonta_nodulosaC_109	Thoradonta	nodulosaC	PP778640
Thoradonta_nodulosaC_110	Thoradonta	nodulosaC	PP778641
Thoradonta_nodulosaC_164	Thoradonta	nodulosaC	PP778642
Thoradonta_nodulosaC_168	Thoradonta	nodulosaC	PP778643
Thoradonta_nodulosaC_169	Thoradonta	nodulosaC	PP778644
Thoradonta_nodulosaC_177	Thoradonta	nodulosaC	PP778645
Thoradonta_nodulosaC_86	Thoradonta	nodulosaC	PP778646
Thoradonta_nodulosaD_76	Thoradonta	nodulosaD	PP778647
Thoradonta_nodulosaE_115	Thoradonta	nodulosaE	PP778648
Thoradonta_nodulosaF_88	Thoradonta	nodulosaF	PP778649
Thoradonta_nodulosaG_104	Thoradonta	nodulosaG	PP778650
Thoradonta_nodulosaG_107	Thoradonta	nodulosaG	PP778651
Thoradonta_nodulosaG_162	Thoradonta	nodulosaG	PP778652
Thoradonta_nodulosaG_178	Thoradonta	nodulosaG	PP778653
Thoradonta_nodulosaG_85	Thoradonta	nodulosaG	PP778654
Thoradonta_nodulosaH_124	Thoradonta	nodulosaH	PP778655
Thoradonta_nodulosaC_79	Thoradonta	nodulosaC	PP778656
Thoradonta_nodulosaE_163	Thoradonta	nodulosaE	PP778657
Thoradonta_nodulosaF_111	Thoradonta	nodulosaF	PP778658
Thoradonta_nodulosaG_184	Thoradonta	nodulosaG	PP778659
Potua_coronata_126	Potua	coronata	PP778660
Potua_coronata_128	Potua	coronata	PP778661
Potua_coronata_62	Potua	coronata	PP778662
