# Supplementary material for: ﻿First DNA barcodes and morphometric analysis of Singaporean Tetrigidae (Orthoptera, Caelifera) support color variations as intraspecific polymorphism through integrative taxonomy
Source: Zookeys. 2025 Oct 30;1257:305–26. doi: 10.3897/zookeys.1257.163020 (PMC12592999; doi:10.3897/zookeys.1257.163020)
Supplement: Supplementary material 4 — Pair-wise distance of COI sequences [file zookeys-1257-305_article-163020__-s004.csv]

	Coptotettix_sp1A_102	Coptotettix_sp1A_18	Coptotettix_sp1B_15	Coptotettix_sp1C_16	Coptotettix_sp1C_34	Coptotettix_sp1C_49	Coptotettix_sp1A_118	Coptotettix_sp1A_119	Coptotettix_sp1A_42	Coptotettix_sp1C_116	Coptotettix_sp1C_117	Coptotettix_sp1C_122	Coptotettix_sp1C_123	Coptotettix_sp1C_19	Coptotettix_sp1C_192	Coptotettix_sp1C_36	Coptotettix_sp1C_37	Coptotettix_sp1C_39	Coptotettix_sp1C_94	Coptotettix_sp1C_113	Coptotettix_sp1C_120	Coptotettix_sp1C_77	Coptotettix_sp1A_83	Coptotettix_sp1C_105	Coptotettix_sp1C_175	Coptotettix_sp1C_74	Coptotettix_sp1D_23	Coptotettix_sp1C_17	Coptotettix_sp2A_144	Coptotettix_sp2A_2	Coptotettix_sp2B_32	Coptotettix_sp2B_68	Coptotettix_sp2D_136	Eucriotettix_neesoon_100	Eucriotettix_neesoon_125	Eucriotettix_neesoon_129	Eucriotettix_neesoon_130	Eucriotettix_neesoon_26	Eucriotettix_neesoon_27	Eucriotettix_neesoon_40	Eucriotettix_neesoon_45	Eucriotettix_neesoon_57	Eucriotettix_neesoon_58	Eucriotettix_neesoon_59	Eucriotettix_neesoon_60	Eucriotettix_neesoon_61	Eucriotettix_neesoon_66	Eucriotettix_neesoon_67	Eucriotettix_neesoon_90
Coptotettix_sp1A_102	0	0	0	0	0	0	0.002739733	0.002739733	0.002739733	0.002739733	0.002739733	0.002739733	0.002739733	0.002739733	0.002739733	0.002739733	0.002739733	0.002739733	0.002739733	0.005494561	0.005494561	0.002739733	0.002739733	0.002739733	0.002739733	0.002739733	0.002739733	0.002739733	0.075098218	0.072011789	0.072011789	0.072011789	0.072011789	0.151137899	0.151137899	0.151137899	0.151137899	0.151137899	0.151137899	0.151137899	0.151137899	0.151137899	0.151137899	0.151137899	0.151137899	0.151137899	0.151137899	0.151137899	0.151137899
Coptotettix_sp1A_18	0	0	0	0	0	0	0.002739733	0.002739733	0.002739733	0.002739733	0.002739733	0.002739733	0.002739733	0.002739733	0.002739733	0.002739733	0.002739733	0.002739733	0.002739733	0.005494561	0.005494561	0.002739733	0.002739733	0.002739733	0.002739733	0.002739733	0.002739733	0.002739733	0.075098218	0.072011789	0.072011789	0.072011789	0.072011789	0.151137899	0.151137899	0.151137899	0.151137899	0.151137899	0.151137899	0.151137899	0.151137899	0.151137899	0.151137899	0.151137899	0.151137899	0.151137899	0.151137899	0.151137899	0.151137899
Coptotettix_sp1B_15	0	0	0	0	0	0	0.002739733	0.002739733	0.002739733	0.002739733	0.002739733	0.002739733	0.002739733	0.002739733	0.002739733	0.002739733	0.002739733	0.002739733	0.002739733	0.005494561	0.005494561	0.002739733	0.002739733	0.002739733	0.002739733	0.002739733	0.002739733	0.002739733	0.075098218	0.072011789	0.072011789	0.072011789	0.072011789	0.151137899	0.151137899	0.151137899	0.151137899	0.151137899	0.151137899	0.151137899	0.151137899	0.151137899	0.151137899	0.151137899	0.151137899	0.151137899	0.151137899	0.151137899	0.151137899
Coptotettix_sp1C_16	0	0	0	0	0	0	0.002739733	0.002739733	0.002739733	0.002739733	0.002739733	0.002739733	0.002739733	0.002739733	0.002739733	0.002739733	0.002739733	0.002739733	0.002739733	0.005494561	0.005494561	0.002739733	0.002739733	0.002739733	0.002739733	0.002739733	0.002739733	0.002739733	0.075098218	0.072011789	0.072011789	0.072011789	0.072011789	0.151137899	0.151137899	0.151137899	0.151137899	0.151137899	0.151137899	0.151137899	0.151137899	0.151137899	0.151137899	0.151137899	0.151137899	0.151137899	0.151137899	0.151137899	0.151137899
Coptotettix_sp1C_34	0	0	0	0	0	0	0.002739733	0.002739733	0.002739733	0.002739733	0.002739733	0.002739733	0.002739733	0.002739733	0.002739733	0.002739733	0.002739733	0.002739733	0.002739733	0.005494561	0.005494561	0.002739733	0.002739733	0.002739733	0.002739733	0.002739733	0.002739733	0.002739733	0.075098218	0.072011789	0.072011789	0.072011789	0.072011789	0.151137899	0.151137899	0.151137899	0.151137899	0.151137899	0.151137899	0.151137899	0.151137899	0.151137899	0.151137899	0.151137899	0.151137899	0.151137899	0.151137899	0.151137899	0.151137899
Coptotettix_sp1C_49	0	0	0	0	0	0	0.002739733	0.002739733	0.002739733	0.002739733	0.002739733	0.002739733	0.002739733	0.002739733	0.002739733	0.002739733	0.002739733	0.002739733	0.002739733	0.005494561	0.005494561	0.002739733	0.002739733	0.002739733	0.002739733	0.002739733	0.002739733	0.002739733	0.075098218	0.072011789	0.072011789	0.072011789	0.072011789	0.151137899	0.151137899	0.151137899	0.151137899	0.151137899	0.151137899	0.151137899	0.151137899	0.151137899	0.151137899	0.151137899	0.151137899	0.151137899	0.151137899	0.151137899	0.151137899
Coptotettix_sp1A_118	0.002739733	0.002739733	0.002739733	0.002739733	0.002739733	0.002739733	0	0	0	0	0	0	0	0	0	0	0	0	0	0.008264651	0.008264651	0.005494561	0.005494561	0.005494561	0.005494561	0.005494561	0.005494561	0.005494561	0.078203819	0.075098218	0.075098218	0.075098218	0.075098218	0.15456257	0.15456257	0.15456257	0.15456257	0.15456257	0.15456257	0.15456257	0.15456257	0.15456257	0.15456257	0.15456257	0.15456257	0.15456257	0.15456257	0.15456257	0.15456257
Coptotettix_sp1A_119	0.002739733	0.002739733	0.002739733	0.002739733	0.002739733	0.002739733	0	0	0	0	0	0	0	0	0	0	0	0	0	0.008264651	0.008264651	0.005494561	0.005494561	0.005494561	0.005494561	0.005494561	0.005494561	0.005494561	0.078203819	0.075098218	0.075098218	0.075098218	0.075098218	0.15456257	0.15456257	0.15456257	0.15456257	0.15456257	0.15456257	0.15456257	0.15456257	0.15456257	0.15456257	0.15456257	0.15456257	0.15456257	0.15456257	0.15456257	0.15456257
Coptotettix_sp1A_42	0.002739733	0.002739733	0.002739733	0.002739733	0.002739733	0.002739733	0	0	0	0	0	0	0	0	0	0	0	0	0	0.008264651	0.008264651	0.005494561	0.005494561	0.005494561	0.005494561	0.005494561	0.005494561	0.005494561	0.078203819	0.075098218	0.075098218	0.075098218	0.075098218	0.15456257	0.15456257	0.15456257	0.15456257	0.15456257	0.15456257	0.15456257	0.15456257	0.15456257	0.15456257	0.15456257	0.15456257	0.15456257	0.15456257	0.15456257	0.15456257
Coptotettix_sp1C_116	0.002739733	0.002739733	0.002739733	0.002739733	0.002739733	0.002739733	0	0	0	0	0	0	0	0	0	0	0	0	0	0.008264651	0.008264651	0.005494561	0.005494561	0.005494561	0.005494561	0.005494561	0.005494561	0.005494561	0.078203819	0.075098218	0.075098218	0.075098218	0.075098218	0.15456257	0.15456257	0.15456257	0.15456257	0.15456257	0.15456257	0.15456257	0.15456257	0.15456257	0.15456257	0.15456257	0.15456257	0.15456257	0.15456257	0.15456257	0.15456257
Coptotettix_sp1C_117	0.002739733	0.002739733	0.002739733	0.002739733	0.002739733	0.002739733	0	0	0	0	0	0	0	0	0	0	0	0	0	0.008264651	0.008264651	0.005494561	0.005494561	0.005494561	0.005494561	0.005494561	0.005494561	0.005494561	0.078203819	0.075098218	0.075098218	0.075098218	0.075098218	0.15456257	0.15456257	0.15456257	0.15456257	0.15456257	0.15456257	0.15456257	0.15456257	0.15456257	0.15456257	0.15456257	0.15456257	0.15456257	0.15456257	0.15456257	0.15456257
Coptotettix_sp1C_122	0.002739733	0.002739733	0.002739733	0.002739733	0.002739733	0.002739733	0	0	0	0	0	0	0	0	0	0	0	0	0	0.008264651	0.008264651	0.005494561	0.005494561	0.005494561	0.005494561	0.005494561	0.005494561	0.005494561	0.078203819	0.075098218	0.075098218	0.075098218	0.075098218	0.15456257	0.15456257	0.15456257	0.15456257	0.15456257	0.15456257	0.15456257	0.15456257	0.15456257	0.15456257	0.15456257	0.15456257	0.15456257	0.15456257	0.15456257	0.15456257
Coptotettix_sp1C_123	0.002739733	0.002739733	0.002739733	0.002739733	0.002739733	0.002739733	0	0	0	0	0	0	0	0	0	0	0	0	0	0.008264651	0.008264651	0.005494561	0.005494561	0.005494561	0.005494561	0.005494561	0.005494561	0.005494561	0.078203819	0.075098218	0.075098218	0.075098218	0.075098218	0.15456257	0.15456257	0.15456257	0.15456257	0.15456257	0.15456257	0.15456257	0.15456257	0.15456257	0.15456257	0.15456257	0.15456257	0.15456257	0.15456257	0.15456257	0.15456257
Coptotettix_sp1C_19	0.002739733	0.002739733	0.002739733	0.002739733	0.002739733	0.002739733	0	0	0	0	0	0	0	0	0	0	0	0	0	0.008264651	0.008264651	0.005494561	0.005494561	0.005494561	0.005494561	0.005494561	0.005494561	0.005494561	0.078203819	0.075098218	0.075098218	0.075098218	0.075098218	0.15456257	0.15456257	0.15456257	0.15456257	0.15456257	0.15456257	0.15456257	0.15456257	0.15456257	0.15456257	0.15456257	0.15456257	0.15456257	0.15456257	0.15456257	0.15456257
Coptotettix_sp1C_192	0.002739733	0.002739733	0.002739733	0.002739733	0.002739733	0.002739733	0	0	0	0	0	0	0	0	0	0	0	0	0	0.008264651	0.008264651	0.005494561	0.005494561	0.005494561	0.005494561	0.005494561	0.005494561	0.005494561	0.078203819	0.075098218	0.075098218	0.075098218	0.075098218	0.15456257	0.15456257	0.15456257	0.15456257	0.15456257	0.15456257	0.15456257	0.15456257	0.15456257	0.15456257	0.15456257	0.15456257	0.15456257	0.15456257	0.15456257	0.15456257
Coptotettix_sp1C_36	0.002739733	0.002739733	0.002739733	0.002739733	0.002739733	0.002739733	0	0	0	0	0	0	0	0	0	0	0	0	0	0.008264651	0.008264651	0.005494561	0.005494561	0.005494561	0.005494561	0.005494561	0.005494561	0.005494561	0.078203819	0.075098218	0.075098218	0.075098218	0.075098218	0.15456257	0.15456257	0.15456257	0.15456257	0.15456257	0.15456257	0.15456257	0.15456257	0.15456257	0.15456257	0.15456257	0.15456257	0.15456257	0.15456257	0.15456257	0.15456257
Coptotettix_sp1C_37	0.002739733	0.002739733	0.002739733	0.002739733	0.002739733	0.002739733	0	0	0	0	0	0	0	0	0	0	0	0	0	0.008264651	0.008264651	0.005494561	0.005494561	0.005494561	0.005494561	0.005494561	0.005494561	0.005494561	0.078203819	0.075098218	0.075098218	0.075098218	0.075098218	0.15456257	0.15456257	0.15456257	0.15456257	0.15456257	0.15456257	0.15456257	0.15456257	0.15456257	0.15456257	0.15456257	0.15456257	0.15456257	0.15456257	0.15456257	0.15456257
Coptotettix_sp1C_39	0.002739733	0.002739733	0.002739733	0.002739733	0.002739733	0.002739733	0	0	0	0	0	0	0	0	0	0	0	0	0	0.008264651	0.008264651	0.005494561	0.005494561	0.005494561	0.005494561	0.005494561	0.005494561	0.005494561	0.078203819	0.075098218	0.075098218	0.075098218	0.075098218	0.15456257	0.15456257	0.15456257	0.15456257	0.15456257	0.15456257	0.15456257	0.15456257	0.15456257	0.15456257	0.15456257	0.15456257	0.15456257	0.15456257	0.15456257	0.15456257
Coptotettix_sp1C_94	0.002739733	0.002739733	0.002739733	0.002739733	0.002739733	0.002739733	0	0	0	0	0	0	0	0	0	0	0	0	0	0.008264651	0.008264651	0.005494561	0.005494561	0.005494561	0.005494561	0.005494561	0.005494561	0.005494561	0.078203819	0.075098218	0.075098218	0.075098218	0.075098218	0.15456257	0.15456257	0.15456257	0.15456257	0.15456257	0.15456257	0.15456257	0.15456257	0.15456257	0.15456257	0.15456257	0.15456257	0.15456257	0.15456257	0.15456257	0.15456257
Coptotettix_sp1C_113	0.005494561	0.005494561	0.005494561	0.005494561	0.005494561	0.005494561	0.008264651	0.008264651	0.008264651	0.008264651	0.008264651	0.008264651	0.008264651	0.008264651	0.008264651	0.008264651	0.008264651	0.008264651	0.008264651	0	0	0.002739733	0.002739733	0.002739733	0.002739733	0.002739733	0.002739733	0.002739733	0.078203819	0.075098218	0.075098218	0.075098218	0.075098218	0.144358134	0.144358134	0.144358134	0.144358134	0.144358134	0.144358134	0.144358134	0.144358134	0.144358134	0.144358134	0.144358134	0.144358134	0.144358134	0.144358134	0.144358134	0.144358134
Coptotettix_sp1C_120	0.005494561	0.005494561	0.005494561	0.005494561	0.005494561	0.005494561	0.008264651	0.008264651	0.008264651	0.008264651	0.008264651	0.008264651	0.008264651	0.008264651	0.008264651	0.008264651	0.008264651	0.008264651	0.008264651	0	0	0.002739733	0.002739733	0.002739733	0.002739733	0.002739733	0.002739733	0.002739733	0.078203819	0.075098218	0.075098218	0.075098218	0.075098218	0.144358134	0.144358134	0.144358134	0.144358134	0.144358134	0.144358134	0.144358134	0.144358134	0.144358134	0.144358134	0.144358134	0.144358134	0.144358134	0.144358134	0.144358134	0.144358134
Coptotettix_sp1C_77	0.002739733	0.002739733	0.002739733	0.002739733	0.002739733	0.002739733	0.005494561	0.005494561	0.005494561	0.005494561	0.005494561	0.005494561	0.005494561	0.005494561	0.005494561	0.005494561	0.005494561	0.005494561	0.005494561	0.002739733	0.002739733	0	0	0	0	0	0	0	0.078203819	0.075098218	0.075098218	0.075098218	0.075098218	0.147736525	0.147736525	0.147736525	0.147736525	0.147736525	0.147736525	0.147736525	0.147736525	0.147736525	0.147736525	0.147736525	0.147736525	0.147736525	0.147736525	0.147736525	0.147736525
Coptotettix_sp1A_83	0.002739733	0.002739733	0.002739733	0.002739733	0.002739733	0.002739733	0.005494561	0.005494561	0.005494561	0.005494561	0.005494561	0.005494561	0.005494561	0.005494561	0.005494561	0.005494561	0.005494561	0.005494561	0.005494561	0.002739733	0.002739733	0	0	0	0	0	0	0	0.078203819	0.075098218	0.075098218	0.075098218	0.075098218	0.147736525	0.147736525	0.147736525	0.147736525	0.147736525	0.147736525	0.147736525	0.147736525	0.147736525	0.147736525	0.147736525	0.147736525	0.147736525	0.147736525	0.147736525	0.147736525
Coptotettix_sp1C_105	0.002739733	0.002739733	0.002739733	0.002739733	0.002739733	0.002739733	0.005494561	0.005494561	0.005494561	0.005494561	0.005494561	0.005494561	0.005494561	0.005494561	0.005494561	0.005494561	0.005494561	0.005494561	0.005494561	0.002739733	0.002739733	0	0	0	0	0	0	0	0.078203819	0.075098218	0.075098218	0.075098218	0.075098218	0.147736525	0.147736525	0.147736525	0.147736525	0.147736525	0.147736525	0.147736525	0.147736525	0.147736525	0.147736525	0.147736525	0.147736525	0.147736525	0.147736525	0.147736525	0.147736525
Coptotettix_sp1C_175	0.002739733	0.002739733	0.002739733	0.002739733	0.002739733	0.002739733	0.005494561	0.005494561	0.005494561	0.005494561	0.005494561	0.005494561	0.005494561	0.005494561	0.005494561	0.005494561	0.005494561	0.005494561	0.005494561	0.002739733	0.002739733	0	0	0	0	0	0	0	0.078203819	0.075098218	0.075098218	0.075098218	0.075098218	0.147736525	0.147736525	0.147736525	0.147736525	0.147736525	0.147736525	0.147736525	0.147736525	0.147736525	0.147736525	0.147736525	0.147736525	0.147736525	0.147736525	0.147736525	0.147736525
Coptotettix_sp1C_74	0.002739733	0.002739733	0.002739733	0.002739733	0.002739733	0.002739733	0.005494561	0.005494561	0.005494561	0.005494561	0.005494561	0.005494561	0.005494561	0.005494561	0.005494561	0.005494561	0.005494561	0.005494561	0.005494561	0.002739733	0.002739733	0	0	0	0	0	0	0	0.078203819	0.075098218	0.075098218	0.075098218	0.075098218	0.147736525	0.147736525	0.147736525	0.147736525	0.147736525	0.147736525	0.147736525	0.147736525	0.147736525	0.147736525	0.147736525	0.147736525	0.147736525	0.147736525	0.147736525	0.147736525
Coptotettix_sp1D_23	0.002739733	0.002739733	0.002739733	0.002739733	0.002739733	0.002739733	0.005494561	0.005494561	0.005494561	0.005494561	0.005494561	0.005494561	0.005494561	0.005494561	0.005494561	0.005494561	0.005494561	0.005494561	0.005494561	0.002739733	0.002739733	0	0	0	0	0	0	0	0.078203819	0.075098218	0.075098218	0.075098218	0.075098218	0.147736525	0.147736525	0.147736525	0.147736525	0.147736525	0.147736525	0.147736525	0.147736525	0.147736525	0.147736525	0.147736525	0.147736525	0.147736525	0.147736525	0.147736525	0.147736525
Coptotettix_sp1C_17	0.002739733	0.002739733	0.002739733	0.002739733	0.002739733	0.002739733	0.005494561	0.005494561	0.005494561	0.005494561	0.005494561	0.005494561	0.005494561	0.005494561	0.005494561	0.005494561	0.005494561	0.005494561	0.005494561	0.002739733	0.002739733	0	0	0	0	0	0	0	0.078203819	0.075098218	0.075098218	0.075098218	0.075098218	0.147736525	0.147736525	0.147736525	0.147736525	0.147736525	0.147736525	0.147736525	0.147736525	0.147736525	0.147736525	0.147736525	0.147736525	0.147736525	0.147736525	0.147736525	0.147736525
Coptotettix_sp2A_144	0.075098218	0.075098218	0.075098218	0.075098218	0.075098218	0.075098218	0.078203819	0.078203819	0.078203819	0.078203819	0.078203819	0.078203819	0.078203819	0.078203819	0.078203819	0.078203819	0.078203819	0.078203819	0.078203819	0.078203819	0.078203819	0.078203819	0.078203819	0.078203819	0.078203819	0.078203819	0.078203819	0.078203819	0	0.002739733	0.002739733	0.002739733	0.002739733	0.161351686	0.161351686	0.161351686	0.161351686	0.161351686	0.161351686	0.161351686	0.161351686	0.161351686	0.161351686	0.161351686	0.161351686	0.161351686	0.161351686	0.161351686	0.161351686
Coptotettix_sp2A_2	0.072011789	0.072011789	0.072011789	0.072011789	0.072011789	0.072011789	0.075098218	0.075098218	0.075098218	0.075098218	0.075098218	0.075098218	0.075098218	0.075098218	0.075098218	0.075098218	0.075098218	0.075098218	0.075098218	0.075098218	0.075098218	0.075098218	0.075098218	0.075098218	0.075098218	0.075098218	0.075098218	0.075098218	0.002739733	0	0	0	0	0.161351686	0.161351686	0.161351686	0.161351686	0.161351686	0.161351686	0.161351686	0.161351686	0.161351686	0.161351686	0.161351686	0.161351686	0.161351686	0.161351686	0.161351686	0.161351686
Coptotettix_sp2B_32	0.072011789	0.072011789	0.072011789	0.072011789	0.072011789	0.072011789	0.075098218	0.075098218	0.075098218	0.075098218	0.075098218	0.075098218	0.075098218	0.075098218	0.075098218	0.075098218	0.075098218	0.075098218	0.075098218	0.075098218	0.075098218	0.075098218	0.075098218	0.075098218	0.075098218	0.075098218	0.075098218	0.075098218	0.002739733	0	0	0	0	0.161351686	0.161351686	0.161351686	0.161351686	0.161351686	0.161351686	0.161351686	0.161351686	0.161351686	0.161351686	0.161351686	0.161351686	0.161351686	0.161351686	0.161351686	0.161351686
Coptotettix_sp2B_68	0.072011789	0.072011789	0.072011789	0.072011789	0.072011789	0.072011789	0.075098218	0.075098218	0.075098218	0.075098218	0.075098218	0.075098218	0.075098218	0.075098218	0.075098218	0.075098218	0.075098218	0.075098218	0.075098218	0.075098218	0.075098218	0.075098218	0.075098218	0.075098218	0.075098218	0.075098218	0.075098218	0.075098218	0.002739733	0	0	0	0	0.161351686	0.161351686	0.161351686	0.161351686	0.161351686	0.161351686	0.161351686	0.161351686	0.161351686	0.161351686	0.161351686	0.161351686	0.161351686	0.161351686	0.161351686	0.161351686
Coptotettix_sp2D_136	0.072011789	0.072011789	0.072011789	0.072011789	0.072011789	0.072011789	0.075098218	0.075098218	0.075098218	0.075098218	0.075098218	0.075098218	0.075098218	0.075098218	0.075098218	0.075098218	0.075098218	0.075098218	0.075098218	0.075098218	0.075098218	0.075098218	0.075098218	0.075098218	0.075098218	0.075098218	0.075098218	0.075098218	0.002739733	0	0	0	0	0.161351686	0.161351686	0.161351686	0.161351686	0.161351686	0.161351686	0.161351686	0.161351686	0.161351686	0.161351686	0.161351686	0.161351686	0.161351686	0.161351686	0.161351686	0.161351686
Eucriotettix_neesoon_100	0.151137899	0.151137899	0.151137899	0.151137899	0.151137899	0.151137899	0.15456257	0.15456257	0.15456257	0.15456257	0.15456257	0.15456257	0.15456257	0.15456257	0.15456257	0.15456257	0.15456257	0.15456257	0.15456257	0.144358134	0.144358134	0.147736525	0.147736525	0.147736525	0.147736525	0.147736525	0.147736525	0.147736525	0.161351686	0.161351686	0.161351686	0.161351686	0.161351686	0	0	0	0	0	0	0	0	0	0	0	0	0	0	0	0
Eucriotettix_neesoon_125	0.151137899	0.151137899	0.151137899	0.151137899	0.151137899	0.151137899	0.15456257	0.15456257	0.15456257	0.15456257	0.15456257	0.15456257	0.15456257	0.15456257	0.15456257	0.15456257	0.15456257	0.15456257	0.15456257	0.144358134	0.144358134	0.147736525	0.147736525	0.147736525	0.147736525	0.147736525	0.147736525	0.147736525	0.161351686	0.161351686	0.161351686	0.161351686	0.161351686	0	0	0	0	0	0	0	0	0	0	0	0	0	0	0	0
Eucriotettix_neesoon_129	0.151137899	0.151137899	0.151137899	0.151137899	0.151137899	0.151137899	0.15456257	0.15456257	0.15456257	0.15456257	0.15456257	0.15456257	0.15456257	0.15456257	0.15456257	0.15456257	0.15456257	0.15456257	0.15456257	0.144358134	0.144358134	0.147736525	0.147736525	0.147736525	0.147736525	0.147736525	0.147736525	0.147736525	0.161351686	0.161351686	0.161351686	0.161351686	0.161351686	0	0	0	0	0	0	0	0	0	0	0	0	0	0	0	0
Eucriotettix_neesoon_130	0.151137899	0.151137899	0.151137899	0.151137899	0.151137899	0.151137899	0.15456257	0.15456257	0.15456257	0.15456257	0.15456257	0.15456257	0.15456257	0.15456257	0.15456257	0.15456257	0.15456257	0.15456257	0.15456257	0.144358134	0.144358134	0.147736525	0.147736525	0.147736525	0.147736525	0.147736525	0.147736525	0.147736525	0.161351686	0.161351686	0.161351686	0.161351686	0.161351686	0	0	0	0	0	0	0	0	0	0	0	0	0	0	0	0
Eucriotettix_neesoon_26	0.151137899	0.151137899	0.151137899	0.151137899	0.151137899	0.151137899	0.15456257	0.15456257	0.15456257	0.15456257	0.15456257	0.15456257	0.15456257	0.15456257	0.15456257	0.15456257	0.15456257	0.15456257	0.15456257	0.144358134	0.144358134	0.147736525	0.147736525	0.147736525	0.147736525	0.147736525	0.147736525	0.147736525	0.161351686	0.161351686	0.161351686	0.161351686	0.161351686	0	0	0	0	0	0	0	0	0	0	0	0	0	0	0	0
Eucriotettix_neesoon_27	0.151137899	0.151137899	0.151137899	0.151137899	0.151137899	0.151137899	0.15456257	0.15456257	0.15456257	0.15456257	0.15456257	0.15456257	0.15456257	0.15456257	0.15456257	0.15456257	0.15456257	0.15456257	0.15456257	0.144358134	0.144358134	0.147736525	0.147736525	0.147736525	0.147736525	0.147736525	0.147736525	0.147736525	0.161351686	0.161351686	0.161351686	0.161351686	0.161351686	0	0	0	0	0	0	0	0	0	0	0	0	0	0	0	0
Eucriotettix_neesoon_40	0.151137899	0.151137899	0.151137899	0.151137899	0.151137899	0.151137899	0.15456257	0.15456257	0.15456257	0.15456257	0.15456257	0.15456257	0.15456257	0.15456257	0.15456257	0.15456257	0.15456257	0.15456257	0.15456257	0.144358134	0.144358134	0.147736525	0.147736525	0.147736525	0.147736525	0.147736525	0.147736525	0.147736525	0.161351686	0.161351686	0.161351686	0.161351686	0.161351686	0	0	0	0	0	0	0	0	0	0	0	0	0	0	0	0
Eucriotettix_neesoon_45	0.151137899	0.151137899	0.151137899	0.151137899	0.151137899	0.151137899	0.15456257	0.15456257	0.15456257	0.15456257	0.15456257	0.15456257	0.15456257	0.15456257	0.15456257	0.15456257	0.15456257	0.15456257	0.15456257	0.144358134	0.144358134	0.147736525	0.147736525	0.147736525	0.147736525	0.147736525	0.147736525	0.147736525	0.161351686	0.161351686	0.161351686	0.161351686	0.161351686	0	0	0	0	0	0	0	0	0	0	0	0	0	0	0	0
Eucriotettix_neesoon_57	0.151137899	0.151137899	0.151137899	0.151137899	0.151137899	0.151137899	0.15456257	0.15456257	0.15456257	0.15456257	0.15456257	0.15456257	0.15456257	0.15456257	0.15456257	0.15456257	0.15456257	0.15456257	0.15456257	0.144358134	0.144358134	0.147736525	0.147736525	0.147736525	0.147736525	0.147736525	0.147736525	0.147736525	0.161351686	0.161351686	0.161351686	0.161351686	0.161351686	0	0	0	0	0	0	0	0	0	0	0	0	0	0	0	0
Eucriotettix_neesoon_58	0.151137899	0.151137899	0.151137899	0.151137899	0.151137899	0.151137899	0.15456257	0.15456257	0.15456257	0.15456257	0.15456257	0.15456257	0.15456257	0.15456257	0.15456257	0.15456257	0.15456257	0.15456257	0.15456257	0.144358134	0.144358134	0.147736525	0.147736525	0.147736525	0.147736525	0.147736525	0.147736525	0.147736525	0.161351686	0.161351686	0.161351686	0.161351686	0.161351686	0	0	0	0	0	0	0	0	0	0	0	0	0	0	0	0
Eucriotettix_neesoon_59	0.151137899	0.151137899	0.151137899	0.151137899	0.151137899	0.151137899	0.15456257	0.15456257	0.15456257	0.15456257	0.15456257	0.15456257	0.15456257	0.15456257	0.15456257	0.15456257	0.15456257	0.15456257	0.15456257	0.144358134	0.144358134	0.147736525	0.147736525	0.147736525	0.147736525	0.147736525	0.147736525	0.147736525	0.161351686	0.161351686	0.161351686	0.161351686	0.161351686	0	0	0	0	0	0	0	0	0	0	0	0	0	0	0	0
Eucriotettix_neesoon_60	0.151137899	0.151137899	0.151137899	0.151137899	0.151137899	0.151137899	0.15456257	0.15456257	0.15456257	0.15456257	0.15456257	0.15456257	0.15456257	0.15456257	0.15456257	0.15456257	0.15456257	0.15456257	0.15456257	0.144358134	0.144358134	0.147736525	0.147736525	0.147736525	0.147736525	0.147736525	0.147736525	0.147736525	0.161351686	0.161351686	0.161351686	0.161351686	0.161351686	0	0	0	0	0	0	0	0	0	0	0	0	0	0	0	0
Eucriotettix_neesoon_61	0.151137899	0.151137899	0.151137899	0.151137899	0.151137899	0.151137899	0.15456257	0.15456257	0.15456257	0.15456257	0.15456257	0.15456257	0.15456257	0.15456257	0.15456257	0.15456257	0.15456257	0.15456257	0.15456257	0.144358134	0.144358134	0.147736525	0.147736525	0.147736525	0.147736525	0.147736525	0.147736525	0.147736525	0.161351686	0.161351686	0.161351686	0.161351686	0.161351686	0	0	0	0	0	0	0	0	0	0	0	0	0	0	0	0
Eucriotettix_neesoon_66	0.151137899	0.151137899	0.151137899	0.151137899	0.151137899	0.151137899	0.15456257	0.15456257	0.15456257	0.15456257	0.15456257	0.15456257	0.15456257	0.15456257	0.15456257	0.15456257	0.15456257	0.15456257	0.15456257	0.144358134	0.144358134	0.147736525	0.147736525	0.147736525	0.147736525	0.147736525	0.147736525	0.147736525	0.161351686	0.161351686	0.161351686	0.161351686	0.161351686	0	0	0	0	0	0	0	0	0	0	0	0	0	0	0	0
Eucriotettix_neesoon_67	0.151137899	0.151137899	0.151137899	0.151137899	0.151137899	0.151137899	0.15456257	0.15456257	0.15456257	0.15456257	0.15456257	0.15456257	0.15456257	0.15456257	0.15456257	0.15456257	0.15456257	0.15456257	0.15456257	0.144358134	0.144358134	0.147736525	0.147736525	0.147736525	0.147736525	0.147736525	0.147736525	0.147736525	0.161351686	0.161351686	0.161351686	0.161351686	0.161351686	0	0	0	0	0	0	0	0	0	0	0	0	0	0	0	0
Eucriotettix_neesoon_90	0.151137899	0.151137899	0.151137899	0.151137899	0.151137899	0.151137899	0.15456257	0.15456257	0.15456257	0.15456257	0.15456257	0.15456257	0.15456257	0.15456257	0.15456257	0.15456257	0.15456257	0.15456257	0.15456257	0.144358134	0.144358134	0.147736525	0.147736525	0.147736525	0.147736525	0.147736525	0.147736525	0.147736525	0.161351686	0.161351686	0.161351686	0.161351686	0.161351686	0	0	0	0	0	0	0	0	0	0	0	0	0	0	0	0
Eucriotettix_neesoon_91	0.151137899	0.151137899	0.151137899	0.151137899	0.151137899	0.151137899	0.15456257	0.15456257	0.15456257	0.15456257	0.15456257	0.15456257	0.15456257	0.15456257	0.15456257	0.15456257	0.15456257	0.15456257	0.15456257	0.144358134	0.144358134	0.147736525	0.147736525	0.147736525	0.147736525	0.147736525	0.147736525	0.147736525	0.161351686	0.161351686	0.161351686	0.161351686	0.161351686	0	0	0	0	0	0	0	0	0	0	0	0	0	0	0	0
Eucriotettix_neesoon_92	0.151137899	0.151137899	0.151137899	0.151137899	0.151137899	0.151137899	0.15456257	0.15456257	0.15456257	0.15456257	0.15456257	0.15456257	0.15456257	0.15456257	0.15456257	0.15456257	0.15456257	0.15456257	0.15456257	0.144358134	0.144358134	0.147736525	0.147736525	0.147736525	0.147736525	0.147736525	0.147736525	0.147736525	0.161351686	0.161351686	0.161351686	0.161351686	0.161351686	0	0	0	0	0	0	0	0	0	0	0	0	0	0	0	0
Eucriotettix_neesoon_93	0.151137899	0.151137899	0.151137899	0.151137899	0.151137899	0.151137899	0.15456257	0.15456257	0.15456257	0.15456257	0.15456257	0.15456257	0.15456257	0.15456257	0.15456257	0.15456257	0.15456257	0.15456257	0.15456257	0.144358134	0.144358134	0.147736525	0.147736525	0.147736525	0.147736525	0.147736525	0.147736525	0.147736525	0.161351686	0.161351686	0.161351686	0.161351686	0.161351686	0	0	0	0	0	0	0	0	0	0	0	0	0	0	0	0
Eucriotettix_neesoon_98	0.151137899	0.151137899	0.151137899	0.151137899	0.151137899	0.151137899	0.15456257	0.15456257	0.15456257	0.15456257	0.15456257	0.15456257	0.15456257	0.15456257	0.15456257	0.15456257	0.15456257	0.15456257	0.15456257	0.144358134	0.144358134	0.147736525	0.147736525	0.147736525	0.147736525	0.147736525	0.147736525	0.147736525	0.161351686	0.161351686	0.161351686	0.161351686	0.161351686	0	0	0	0	0	0	0	0	0	0	0	0	0	0	0	0
Eucriotettix_neesoon_99	0.151137899	0.151137899	0.151137899	0.151137899	0.151137899	0.151137899	0.15456257	0.15456257	0.15456257	0.15456257	0.15456257	0.15456257	0.15456257	0.15456257	0.15456257	0.15456257	0.15456257	0.15456257	0.15456257	0.144358134	0.144358134	0.147736525	0.147736525	0.147736525	0.147736525	0.147736525	0.147736525	0.147736525	0.161351686	0.161351686	0.161351686	0.161351686	0.161351686	0	0	0	0	0	0	0	0	0	0	0	0	0	0	0	0
Eucriotettix_neesoon_141	0.151042042	0.151042042	0.151042042	0.151042042	0.151042042	0.151042042	0.154455025	0.154455025	0.154455025	0.154455025	0.154455025	0.154455025	0.154455025	0.154455025	0.154455025	0.154455025	0.154455025	0.154455025	0.154455025	0.147652199	0.147652199	0.151042042	0.151042042	0.151042042	0.151042042	0.151042042	0.151042042	0.151042042	0.16123671	0.16123671	0.16123671	0.16123671	0.16123671	0.002737856	0.002737856	0.002737856	0.002737856	0.002737856	0.002737856	0.002737856	0.002737856	0.002737856	0.002737856	0.002737856	0.002737856	0.002737856	0.002737856	0.002737856	0.002737856
Eucriotettix_neesoon_143	0.151042042	0.151042042	0.151042042	0.151042042	0.151042042	0.151042042	0.154455025	0.154455025	0.154455025	0.154455025	0.154455025	0.154455025	0.154455025	0.154455025	0.154455025	0.154455025	0.154455025	0.154455025	0.154455025	0.147652199	0.147652199	0.151042042	0.151042042	0.151042042	0.151042042	0.151042042	0.151042042	0.151042042	0.16123671	0.16123671	0.16123671	0.16123671	0.16123671	0.002737856	0.002737856	0.002737856	0.002737856	0.002737856	0.002737856	0.002737856	0.002737856	0.002737856	0.002737856	0.002737856	0.002737856	0.002737856	0.002737856	0.002737856	0.002737856
Eucriotettix_neesoon_47	0.151042042	0.151042042	0.151042042	0.151042042	0.151042042	0.151042042	0.154455025	0.154455025	0.154455025	0.154455025	0.154455025	0.154455025	0.154455025	0.154455025	0.154455025	0.154455025	0.154455025	0.154455025	0.154455025	0.147652199	0.147652199	0.151042042	0.151042042	0.151042042	0.151042042	0.151042042	0.151042042	0.151042042	0.16123671	0.16123671	0.16123671	0.16123671	0.16123671	0.002737856	0.002737856	0.002737856	0.002737856	0.002737856	0.002737856	0.002737856	0.002737856	0.002737856	0.002737856	0.002737856	0.002737856	0.002737856	0.002737856	0.002737856	0.002737856
Eucriotettix_neesoon_96	0.151042042	0.151042042	0.151042042	0.151042042	0.151042042	0.151042042	0.154455025	0.154455025	0.154455025	0.154455025	0.154455025	0.154455025	0.154455025	0.154455025	0.154455025	0.154455025	0.154455025	0.154455025	0.154455025	0.147652199	0.147652199	0.151042042	0.151042042	0.151042042	0.151042042	0.151042042	0.151042042	0.151042042	0.16123671	0.16123671	0.16123671	0.16123671	0.16123671	0.002737856	0.002737856	0.002737856	0.002737856	0.002737856	0.002737856	0.002737856	0.002737856	0.002737856	0.002737856	0.002737856	0.002737856	0.002737856	0.002737856	0.002737856	0.002737856
Eucriotettix_neesoon_97	0.151042042	0.151042042	0.151042042	0.151042042	0.151042042	0.151042042	0.154455025	0.154455025	0.154455025	0.154455025	0.154455025	0.154455025	0.154455025	0.154455025	0.154455025	0.154455025	0.154455025	0.154455025	0.154455025	0.147652199	0.147652199	0.151042042	0.151042042	0.151042042	0.151042042	0.151042042	0.151042042	0.151042042	0.16123671	0.16123671	0.16123671	0.16123671	0.16123671	0.002737856	0.002737856	0.002737856	0.002737856	0.002737856	0.002737856	0.002737856	0.002737856	0.002737856	0.002737856	0.002737856	0.002737856	0.002737856	0.002737856	0.002737856	0.002737856
Eucriotettix_simulans_137	0.168344807	0.168344807	0.168344807	0.168344807	0.168344807	0.168344807	0.17187839	0.17187839	0.17187839	0.17187839	0.17187839	0.17187839	0.17187839	0.17187839	0.17187839	0.17187839	0.17187839	0.17187839	0.17187839	0.168344807	0.168344807	0.17187839	0.17187839	0.17187839	0.17187839	0.17187839	0.17187839	0.17187839	0.189714157	0.189714157	0.189714157	0.189714157	0.189714157	0.072011789	0.072011789	0.072011789	0.072011789	0.072011789	0.072011789	0.072011789	0.072011789	0.072011789	0.072011789	0.072011789	0.072011789	0.072011789	0.072011789	0.072011789	0.072011789
Eucriotettix_simulans_138	0.168344807	0.168344807	0.168344807	0.168344807	0.168344807	0.168344807	0.17187839	0.17187839	0.17187839	0.17187839	0.17187839	0.17187839	0.17187839	0.17187839	0.17187839	0.17187839	0.17187839	0.17187839	0.17187839	0.168344807	0.168344807	0.17187839	0.17187839	0.17187839	0.17187839	0.17187839	0.17187839	0.17187839	0.189714157	0.189714157	0.189714157	0.189714157	0.189714157	0.072011789	0.072011789	0.072011789	0.072011789	0.072011789	0.072011789	0.072011789	0.072011789	0.072011789	0.072011789	0.072011789	0.072011789	0.072011789	0.072011789	0.072011789	0.072011789
Eucriotettix_simulans_139	0.168344807	0.168344807	0.168344807	0.168344807	0.168344807	0.168344807	0.17187839	0.17187839	0.17187839	0.17187839	0.17187839	0.17187839	0.17187839	0.17187839	0.17187839	0.17187839	0.17187839	0.17187839	0.17187839	0.168344807	0.168344807	0.17187839	0.17187839	0.17187839	0.17187839	0.17187839	0.17187839	0.17187839	0.189714157	0.189714157	0.189714157	0.189714157	0.189714157	0.072011789	0.072011789	0.072011789	0.072011789	0.072011789	0.072011789	0.072011789	0.072011789	0.072011789	0.072011789	0.072011789	0.072011789	0.072011789	0.072011789	0.072011789	0.072011789
Eucriotettix_simulans_140	0.168344807	0.168344807	0.168344807	0.168344807	0.168344807	0.168344807	0.17187839	0.17187839	0.17187839	0.17187839	0.17187839	0.17187839	0.17187839	0.17187839	0.17187839	0.17187839	0.17187839	0.17187839	0.17187839	0.168344807	0.168344807	0.17187839	0.17187839	0.17187839	0.17187839	0.17187839	0.17187839	0.17187839	0.189714157	0.189714157	0.189714157	0.189714157	0.189714157	0.072011789	0.072011789	0.072011789	0.072011789	0.072011789	0.072011789	0.072011789	0.072011789	0.072011789	0.072011789	0.072011789	0.072011789	0.072011789	0.072011789	0.072011789	0.072011789
Eucriotettix_simulans_142	0.168344807	0.168344807	0.168344807	0.168344807	0.168344807	0.168344807	0.17187839	0.17187839	0.17187839	0.17187839	0.17187839	0.17187839	0.17187839	0.17187839	0.17187839	0.17187839	0.17187839	0.17187839	0.17187839	0.168344807	0.168344807	0.17187839	0.17187839	0.17187839	0.17187839	0.17187839	0.17187839	0.17187839	0.189714157	0.189714157	0.189714157	0.189714157	0.189714157	0.072011789	0.072011789	0.072011789	0.072011789	0.072011789	0.072011789	0.072011789	0.072011789	0.072011789	0.072011789	0.072011789	0.072011789	0.072011789	0.072011789	0.072011789	0.072011789
Eucriotettix_simulans_154	0.168344807	0.168344807	0.168344807	0.168344807	0.168344807	0.168344807	0.17187839	0.17187839	0.17187839	0.17187839	0.17187839	0.17187839	0.17187839	0.17187839	0.17187839	0.17187839	0.17187839	0.17187839	0.17187839	0.168344807	0.168344807	0.17187839	0.17187839	0.17187839	0.17187839	0.17187839	0.17187839	0.17187839	0.189714157	0.189714157	0.189714157	0.189714157	0.189714157	0.072011789	0.072011789	0.072011789	0.072011789	0.072011789	0.072011789	0.072011789	0.072011789	0.072011789	0.072011789	0.072011789	0.072011789	0.072011789	0.072011789	0.072011789	0.072011789
Eucriotettix_simulans_155	0.168344807	0.168344807	0.168344807	0.168344807	0.168344807	0.168344807	0.17187839	0.17187839	0.17187839	0.17187839	0.17187839	0.17187839	0.17187839	0.17187839	0.17187839	0.17187839	0.17187839	0.17187839	0.17187839	0.168344807	0.168344807	0.17187839	0.17187839	0.17187839	0.17187839	0.17187839	0.17187839	0.17187839	0.189714157	0.189714157	0.189714157	0.189714157	0.189714157	0.072011789	0.072011789	0.072011789	0.072011789	0.072011789	0.072011789	0.072011789	0.072011789	0.072011789	0.072011789	0.072011789	0.072011789	0.072011789	0.072011789	0.072011789	0.072011789
Lamellitettigodes_contractus_1	0.250814224	0.250814224	0.250814224	0.250814224	0.250814224	0.250814224	0.254690212	0.254690212	0.254690212	0.254690212	0.254690212	0.254690212	0.254690212	0.254690212	0.254690212	0.254690212	0.254690212	0.254690212	0.254690212	0.246968051	0.246968051	0.246968051	0.246968051	0.246968051	0.246968051	0.246968051	0.246968051	0.246968051	0.243352158	0.247213181	0.247213181	0.247213181	0.247213181	0.188489928	0.188489928	0.188489928	0.188489928	0.188489928	0.188489928	0.188489928	0.188489928	0.188489928	0.188489928	0.188489928	0.188489928	0.188489928	0.188489928	0.188489928	0.188489928
Lamellitettigodes_contractus_156	0.250814224	0.250814224	0.250814224	0.250814224	0.250814224	0.250814224	0.254690212	0.254690212	0.254690212	0.254690212	0.254690212	0.254690212	0.254690212	0.254690212	0.254690212	0.254690212	0.254690212	0.254690212	0.254690212	0.246968051	0.246968051	0.246968051	0.246968051	0.246968051	0.246968051	0.246968051	0.246968051	0.246968051	0.243352158	0.247213181	0.247213181	0.247213181	0.247213181	0.188489928	0.188489928	0.188489928	0.188489928	0.188489928	0.188489928	0.188489928	0.188489928	0.188489928	0.188489928	0.188489928	0.188489928	0.188489928	0.188489928	0.188489928	0.188489928
Lamellitettigodes_contractus_87	0.250814224	0.250814224	0.250814224	0.250814224	0.250814224	0.250814224	0.254690212	0.254690212	0.254690212	0.254690212	0.254690212	0.254690212	0.254690212	0.254690212	0.254690212	0.254690212	0.254690212	0.254690212	0.254690212	0.246968051	0.246968051	0.246968051	0.246968051	0.246968051	0.246968051	0.246968051	0.246968051	0.246968051	0.243352158	0.247213181	0.247213181	0.247213181	0.247213181	0.188489928	0.188489928	0.188489928	0.188489928	0.188489928	0.188489928	0.188489928	0.188489928	0.188489928	0.188489928	0.188489928	0.188489928	0.188489928	0.188489928	0.188489928	0.188489928
Lamellitettigodes_contractus_101	0.250814224	0.250814224	0.250814224	0.250814224	0.250814224	0.250814224	0.254690212	0.254690212	0.254690212	0.254690212	0.254690212	0.254690212	0.254690212	0.254690212	0.254690212	0.254690212	0.254690212	0.254690212	0.254690212	0.246968051	0.246968051	0.246968051	0.246968051	0.246968051	0.246968051	0.246968051	0.246968051	0.246968051	0.243352158	0.247213181	0.247213181	0.247213181	0.247213181	0.188489928	0.188489928	0.188489928	0.188489928	0.188489928	0.188489928	0.188489928	0.188489928	0.188489928	0.188489928	0.188489928	0.188489928	0.188489928	0.188489928	0.188489928	0.188489928
Lamellitettigodes_contractus_24	0.250814224	0.250814224	0.250814224	0.250814224	0.250814224	0.250814224	0.254690212	0.254690212	0.254690212	0.254690212	0.254690212	0.254690212	0.254690212	0.254690212	0.254690212	0.254690212	0.254690212	0.254690212	0.254690212	0.246968051	0.246968051	0.246968051	0.246968051	0.246968051	0.246968051	0.246968051	0.246968051	0.246968051	0.243352158	0.247213181	0.247213181	0.247213181	0.247213181	0.188489928	0.188489928	0.188489928	0.188489928	0.188489928	0.188489928	0.188489928	0.188489928	0.188489928	0.188489928	0.188489928	0.188489928	0.188489928	0.188489928	0.188489928	0.188489928
Lamellitettigodes_contractus_64	0.250814224	0.250814224	0.250814224	0.250814224	0.250814224	0.250814224	0.254690212	0.254690212	0.254690212	0.254690212	0.254690212	0.254690212	0.254690212	0.254690212	0.254690212	0.254690212	0.254690212	0.254690212	0.254690212	0.246968051	0.246968051	0.246968051	0.246968051	0.246968051	0.246968051	0.246968051	0.246968051	0.246968051	0.243352158	0.247213181	0.247213181	0.247213181	0.247213181	0.188489928	0.188489928	0.188489928	0.188489928	0.188489928	0.188489928	0.188489928	0.188489928	0.188489928	0.188489928	0.188489928	0.188489928	0.188489928	0.188489928	0.188489928	0.188489928
Systolederus_cinereus_12	0.202722687	0.202722687	0.202722687	0.202722687	0.202722687	0.202722687	0.202722687	0.202722687	0.202722687	0.202722687	0.202722687	0.202722687	0.202722687	0.202722687	0.202722687	0.202722687	0.202722687	0.202722687	0.202722687	0.202722687	0.202722687	0.202722687	0.202722687	0.202722687	0.202722687	0.202722687	0.202722687	0.202722687	0.188551234	0.188551234	0.188551234	0.188551234	0.188551234	0.178214509	0.178214509	0.178214509	0.178214509	0.178214509	0.178214509	0.178214509	0.178214509	0.178214509	0.178214509	0.178214509	0.178214509	0.178214509	0.178214509	0.178214509	0.178214509
Systolederus_cinereus_13	0.202722687	0.202722687	0.202722687	0.202722687	0.202722687	0.202722687	0.202722687	0.202722687	0.202722687	0.202722687	0.202722687	0.202722687	0.202722687	0.202722687	0.202722687	0.202722687	0.202722687	0.202722687	0.202722687	0.202722687	0.202722687	0.202722687	0.202722687	0.202722687	0.202722687	0.202722687	0.202722687	0.202722687	0.188551234	0.188551234	0.188551234	0.188551234	0.188551234	0.178214509	0.178214509	0.178214509	0.178214509	0.178214509	0.178214509	0.178214509	0.178214509	0.178214509	0.178214509	0.178214509	0.178214509	0.178214509	0.178214509	0.178214509	0.178214509
Systolederus_cinereus_14	0.202722687	0.202722687	0.202722687	0.202722687	0.202722687	0.202722687	0.202722687	0.202722687	0.202722687	0.202722687	0.202722687	0.202722687	0.202722687	0.202722687	0.202722687	0.202722687	0.202722687	0.202722687	0.202722687	0.202722687	0.202722687	0.202722687	0.202722687	0.202722687	0.202722687	0.202722687	0.202722687	0.202722687	0.188551234	0.188551234	0.188551234	0.188551234	0.188551234	0.178214509	0.178214509	0.178214509	0.178214509	0.178214509	0.178214509	0.178214509	0.178214509	0.178214509	0.178214509	0.178214509	0.178214509	0.178214509	0.178214509	0.178214509	0.178214509
Systolederus_cinereus_148	0.202722687	0.202722687	0.202722687	0.202722687	0.202722687	0.202722687	0.202722687	0.202722687	0.202722687	0.202722687	0.202722687	0.202722687	0.202722687	0.202722687	0.202722687	0.202722687	0.202722687	0.202722687	0.202722687	0.202722687	0.202722687	0.202722687	0.202722687	0.202722687	0.202722687	0.202722687	0.202722687	0.202722687	0.188551234	0.188551234	0.188551234	0.188551234	0.188551234	0.178214509	0.178214509	0.178214509	0.178214509	0.178214509	0.178214509	0.178214509	0.178214509	0.178214509	0.178214509	0.178214509	0.178214509	0.178214509	0.178214509	0.178214509	0.178214509
Systolederus_cinereus_33	0.202722687	0.202722687	0.202722687	0.202722687	0.202722687	0.202722687	0.202722687	0.202722687	0.202722687	0.202722687	0.202722687	0.202722687	0.202722687	0.202722687	0.202722687	0.202722687	0.202722687	0.202722687	0.202722687	0.202722687	0.202722687	0.202722687	0.202722687	0.202722687	0.202722687	0.202722687	0.202722687	0.202722687	0.188551234	0.188551234	0.188551234	0.188551234	0.188551234	0.178214509	0.178214509	0.178214509	0.178214509	0.178214509	0.178214509	0.178214509	0.178214509	0.178214509	0.178214509	0.178214509	0.178214509	0.178214509	0.178214509	0.178214509	0.178214509
Systolederus_cinereus_5	0.202722687	0.202722687	0.202722687	0.202722687	0.202722687	0.202722687	0.202722687	0.202722687	0.202722687	0.202722687	0.202722687	0.202722687	0.202722687	0.202722687	0.202722687	0.202722687	0.202722687	0.202722687	0.202722687	0.202722687	0.202722687	0.202722687	0.202722687	0.202722687	0.202722687	0.202722687	0.202722687	0.202722687	0.188551234	0.188551234	0.188551234	0.188551234	0.188551234	0.178214509	0.178214509	0.178214509	0.178214509	0.178214509	0.178214509	0.178214509	0.178214509	0.178214509	0.178214509	0.178214509	0.178214509	0.178214509	0.178214509	0.178214509	0.178214509
Systolederus_cinereus_51	0.202722687	0.202722687	0.202722687	0.202722687	0.202722687	0.202722687	0.202722687	0.202722687	0.202722687	0.202722687	0.202722687	0.202722687	0.202722687	0.202722687	0.202722687	0.202722687	0.202722687	0.202722687	0.202722687	0.202722687	0.202722687	0.202722687	0.202722687	0.202722687	0.202722687	0.202722687	0.202722687	0.202722687	0.188551234	0.188551234	0.188551234	0.188551234	0.188551234	0.178214509	0.178214509	0.178214509	0.178214509	0.178214509	0.178214509	0.178214509	0.178214509	0.178214509	0.178214509	0.178214509	0.178214509	0.178214509	0.178214509	0.178214509	0.178214509
Systolederus_cinereus_53	0.202722687	0.202722687	0.202722687	0.202722687	0.202722687	0.202722687	0.202722687	0.202722687	0.202722687	0.202722687	0.202722687	0.202722687	0.202722687	0.202722687	0.202722687	0.202722687	0.202722687	0.202722687	0.202722687	0.202722687	0.202722687	0.202722687	0.202722687	0.202722687	0.202722687	0.202722687	0.202722687	0.202722687	0.188551234	0.188551234	0.188551234	0.188551234	0.188551234	0.178214509	0.178214509	0.178214509	0.178214509	0.178214509	0.178214509	0.178214509	0.178214509	0.178214509	0.178214509	0.178214509	0.178214509	0.178214509	0.178214509	0.178214509	0.178214509
Systolederus_cinereus_6	0.202722687	0.202722687	0.202722687	0.202722687	0.202722687	0.202722687	0.202722687	0.202722687	0.202722687	0.202722687	0.202722687	0.202722687	0.202722687	0.202722687	0.202722687	0.202722687	0.202722687	0.202722687	0.202722687	0.202722687	0.202722687	0.202722687	0.202722687	0.202722687	0.202722687	0.202722687	0.202722687	0.202722687	0.188551234	0.188551234	0.188551234	0.188551234	0.188551234	0.178214509	0.178214509	0.178214509	0.178214509	0.178214509	0.178214509	0.178214509	0.178214509	0.178214509	0.178214509	0.178214509	0.178214509	0.178214509	0.178214509	0.178214509	0.178214509
Systolederus_cinereus_7	0.202722687	0.202722687	0.202722687	0.202722687	0.202722687	0.202722687	0.202722687	0.202722687	0.202722687	0.202722687	0.202722687	0.202722687	0.202722687	0.202722687	0.202722687	0.202722687	0.202722687	0.202722687	0.202722687	0.202722687	0.202722687	0.202722687	0.202722687	0.202722687	0.202722687	0.202722687	0.202722687	0.202722687	0.188551234	0.188551234	0.188551234	0.188551234	0.188551234	0.178214509	0.178214509	0.178214509	0.178214509	0.178214509	0.178214509	0.178214509	0.178214509	0.178214509	0.178214509	0.178214509	0.178214509	0.178214509	0.178214509	0.178214509	0.178214509
Systolederus_cinereus_8	0.202722687	0.202722687	0.202722687	0.202722687	0.202722687	0.202722687	0.202722687	0.202722687	0.202722687	0.202722687	0.202722687	0.202722687	0.202722687	0.202722687	0.202722687	0.202722687	0.202722687	0.202722687	0.202722687	0.202722687	0.202722687	0.202722687	0.202722687	0.202722687	0.202722687	0.202722687	0.202722687	0.202722687	0.188551234	0.188551234	0.188551234	0.188551234	0.188551234	0.178214509	0.178214509	0.178214509	0.178214509	0.178214509	0.178214509	0.178214509	0.178214509	0.178214509	0.178214509	0.178214509	0.178214509	0.178214509	0.178214509	0.178214509	0.178214509
Systolederus_cinereus_9	0.202722687	0.202722687	0.202722687	0.202722687	0.202722687	0.202722687	0.202722687	0.202722687	0.202722687	0.202722687	0.202722687	0.202722687	0.202722687	0.202722687	0.202722687	0.202722687	0.202722687	0.202722687	0.202722687	0.202722687	0.202722687	0.202722687	0.202722687	0.202722687	0.202722687	0.202722687	0.202722687	0.202722687	0.188551234	0.188551234	0.188551234	0.188551234	0.188551234	0.178214509	0.178214509	0.178214509	0.178214509	0.178214509	0.178214509	0.178214509	0.178214509	0.178214509	0.178214509	0.178214509	0.178214509	0.178214509	0.178214509	0.178214509	0.178214509
Loxilobus_insidiosusA_114	0.199226127	0.199226127	0.199226127	0.199226127	0.199226127	0.199226127	0.202849331	0.202849331	0.202849331	0.202849331	0.202849331	0.202849331	0.202849331	0.202849331	0.202849331	0.202849331	0.202849331	0.202849331	0.202849331	0.195628989	0.195628989	0.195628989	0.195628989	0.195628989	0.195628989	0.195628989	0.195628989	0.195628989	0.210586568	0.206869079	0.206869079	0.206869079	0.206869079	0.171127868	0.171127868	0.171127868	0.171127868	0.171127868	0.171127868	0.171127868	0.171127868	0.171127868	0.171127868	0.171127868	0.171127868	0.171127868	0.171127868	0.171127868	0.171127868
Loxilobus_insidiosusB_187	0.199226127	0.199226127	0.199226127	0.199226127	0.199226127	0.199226127	0.202849331	0.202849331	0.202849331	0.202849331	0.202849331	0.202849331	0.202849331	0.202849331	0.202849331	0.202849331	0.202849331	0.202849331	0.202849331	0.195628989	0.195628989	0.195628989	0.195628989	0.195628989	0.195628989	0.195628989	0.195628989	0.195628989	0.210586568	0.206869079	0.206869079	0.206869079	0.206869079	0.171127868	0.171127868	0.171127868	0.171127868	0.171127868	0.171127868	0.171127868	0.171127868	0.171127868	0.171127868	0.171127868	0.171127868	0.171127868	0.171127868	0.171127868	0.171127868
Loxilobus_insidiosusB_191	0.199226127	0.199226127	0.199226127	0.199226127	0.199226127	0.199226127	0.202849331	0.202849331	0.202849331	0.202849331	0.202849331	0.202849331	0.202849331	0.202849331	0.202849331	0.202849331	0.202849331	0.202849331	0.202849331	0.195628989	0.195628989	0.195628989	0.195628989	0.195628989	0.195628989	0.195628989	0.195628989	0.195628989	0.210586568	0.206869079	0.206869079	0.206869079	0.206869079	0.171127868	0.171127868	0.171127868	0.171127868	0.171127868	0.171127868	0.171127868	0.171127868	0.171127868	0.171127868	0.171127868	0.171127868	0.171127868	0.171127868	0.171127868	0.171127868
Loxilobus_insidiosusC_190	0.199226127	0.199226127	0.199226127	0.199226127	0.199226127	0.199226127	0.202849331	0.202849331	0.202849331	0.202849331	0.202849331	0.202849331	0.202849331	0.202849331	0.202849331	0.202849331	0.202849331	0.202849331	0.202849331	0.195628989	0.195628989	0.195628989	0.195628989	0.195628989	0.195628989	0.195628989	0.195628989	0.195628989	0.210586568	0.206869079	0.206869079	0.206869079	0.206869079	0.171127868	0.171127868	0.171127868	0.171127868	0.171127868	0.171127868	0.171127868	0.171127868	0.171127868	0.171127868	0.171127868	0.171127868	0.171127868	0.171127868	0.171127868	0.171127868
Loxilobus_insidiosusB_25	0.206412994	0.206412994	0.206412994	0.206412994	0.206412994	0.206412994	0.210076014	0.210076014	0.210076014	0.210076014	0.210076014	0.210076014	0.210076014	0.210076014	0.210076014	0.210076014	0.210076014	0.210076014	0.210076014	0.202776614	0.202776614	0.202776614	0.202776614	0.202776614	0.202776614	0.202776614	0.202776614	0.202776614	0.217921636	0.21416222	0.21416222	0.21416222	0.21416222	0.178021536	0.178021536	0.178021536	0.178021536	0.178021536	0.178021536	0.178021536	0.178021536	0.178021536	0.178021536	0.178021536	0.178021536	0.178021536	0.178021536	0.178021536	0.178021536
Loxilobus_insidiosusA_131	0.202849331	0.202849331	0.202849331	0.202849331	0.202849331	0.202849331	0.206498982	0.206498982	0.206498982	0.206498982	0.206498982	0.206498982	0.206498982	0.206498982	0.206498982	0.206498982	0.206498982	0.206498982	0.206498982	0.199226127	0.199226127	0.199226127	0.199226127	0.199226127	0.199226127	0.199226127	0.199226127	0.199226127	0.214331904	0.210586568	0.210586568	0.210586568	0.210586568	0.174564308	0.174564308	0.174564308	0.174564308	0.174564308	0.174564308	0.174564308	0.174564308	0.174564308	0.174564308	0.174564308	0.174564308	0.174564308	0.174564308	0.174564308	0.174564308
Loxilobus_insidiosusA_132	0.202849331	0.202849331	0.202849331	0.202849331	0.202849331	0.202849331	0.206498982	0.206498982	0.206498982	0.206498982	0.206498982	0.206498982	0.206498982	0.206498982	0.206498982	0.206498982	0.206498982	0.206498982	0.206498982	0.199226127	0.199226127	0.199226127	0.199226127	0.199226127	0.199226127	0.199226127	0.199226127	0.199226127	0.214331904	0.210586568	0.210586568	0.210586568	0.210586568	0.174564308	0.174564308	0.174564308	0.174564308	0.174564308	0.174564308	0.174564308	0.174564308	0.174564308	0.174564308	0.174564308	0.174564308	0.174564308	0.174564308	0.174564308	0.174564308
Loxilobus_insidiosusA_145	0.206412994	0.206412994	0.206412994	0.206412994	0.206412994	0.206412994	0.210076014	0.210076014	0.210076014	0.210076014	0.210076014	0.210076014	0.210076014	0.210076014	0.210076014	0.210076014	0.210076014	0.210076014	0.210076014	0.202776614	0.202776614	0.202776614	0.202776614	0.202776614	0.202776614	0.202776614	0.202776614	0.202776614	0.217921636	0.21416222	0.21416222	0.21416222	0.21416222	0.178021536	0.178021536	0.178021536	0.178021536	0.178021536	0.178021536	0.178021536	0.178021536	0.178021536	0.178021536	0.178021536	0.178021536	0.178021536	0.178021536	0.178021536	0.178021536
Loxilobus_insidiosusA_150	0.206412994	0.206412994	0.206412994	0.206412994	0.206412994	0.206412994	0.210076014	0.210076014	0.210076014	0.210076014	0.210076014	0.210076014	0.210076014	0.210076014	0.210076014	0.210076014	0.210076014	0.210076014	0.210076014	0.202776614	0.202776614	0.202776614	0.202776614	0.202776614	0.202776614	0.202776614	0.202776614	0.202776614	0.217921636	0.21416222	0.21416222	0.21416222	0.21416222	0.178021536	0.178021536	0.178021536	0.178021536	0.178021536	0.178021536	0.178021536	0.178021536	0.178021536	0.178021536	0.178021536	0.178021536	0.178021536	0.178021536	0.178021536	0.178021536
Loxilobus_insidiosusA_22	0.206412994	0.206412994	0.206412994	0.206412994	0.206412994	0.206412994	0.210076014	0.210076014	0.210076014	0.210076014	0.210076014	0.210076014	0.210076014	0.210076014	0.210076014	0.210076014	0.210076014	0.210076014	0.210076014	0.202776614	0.202776614	0.202776614	0.202776614	0.202776614	0.202776614	0.202776614	0.202776614	0.202776614	0.217921636	0.21416222	0.21416222	0.21416222	0.21416222	0.178021536	0.178021536	0.178021536	0.178021536	0.178021536	0.178021536	0.178021536	0.178021536	0.178021536	0.178021536	0.178021536	0.178021536	0.178021536	0.178021536	0.178021536	0.178021536
Loxilobus_insidiosusA_30	0.206412994	0.206412994	0.206412994	0.206412994	0.206412994	0.206412994	0.210076014	0.210076014	0.210076014	0.210076014	0.210076014	0.210076014	0.210076014	0.210076014	0.210076014	0.210076014	0.210076014	0.210076014	0.210076014	0.202776614	0.202776614	0.202776614	0.202776614	0.202776614	0.202776614	0.202776614	0.202776614	0.202776614	0.217921636	0.21416222	0.21416222	0.21416222	0.21416222	0.178021536	0.178021536	0.178021536	0.178021536	0.178021536	0.178021536	0.178021536	0.178021536	0.178021536	0.178021536	0.178021536	0.178021536	0.178021536	0.178021536	0.178021536	0.178021536
Loxilobus_insidiosusA_55	0.206412994	0.206412994	0.206412994	0.206412994	0.206412994	0.206412994	0.210076014	0.210076014	0.210076014	0.210076014	0.210076014	0.210076014	0.210076014	0.210076014	0.210076014	0.210076014	0.210076014	0.210076014	0.210076014	0.202776614	0.202776614	0.202776614	0.202776614	0.202776614	0.202776614	0.202776614	0.202776614	0.202776614	0.217921636	0.21416222	0.21416222	0.21416222	0.21416222	0.178021536	0.178021536	0.178021536	0.178021536	0.178021536	0.178021536	0.178021536	0.178021536	0.178021536	0.178021536	0.178021536	0.178021536	0.178021536	0.178021536	0.178021536	0.178021536
Loxilobus_insidiosusB_28	0.206412994	0.206412994	0.206412994	0.206412994	0.206412994	0.206412994	0.210076014	0.210076014	0.210076014	0.210076014	0.210076014	0.210076014	0.210076014	0.210076014	0.210076014	0.210076014	0.210076014	0.210076014	0.210076014	0.202776614	0.202776614	0.202776614	0.202776614	0.202776614	0.202776614	0.202776614	0.202776614	0.202776614	0.217921636	0.21416222	0.21416222	0.21416222	0.21416222	0.178021536	0.178021536	0.178021536	0.178021536	0.178021536	0.178021536	0.178021536	0.178021536	0.178021536	0.178021536	0.178021536	0.178021536	0.178021536	0.178021536	0.178021536	0.178021536
Loxilobus_insidiosusB_29	0.206412994	0.206412994	0.206412994	0.206412994	0.206412994	0.206412994	0.210076014	0.210076014	0.210076014	0.210076014	0.210076014	0.210076014	0.210076014	0.210076014	0.210076014	0.210076014	0.210076014	0.210076014	0.210076014	0.202776614	0.202776614	0.202776614	0.202776614	0.202776614	0.202776614	0.202776614	0.202776614	0.202776614	0.217921636	0.21416222	0.21416222	0.21416222	0.21416222	0.178021536	0.178021536	0.178021536	0.178021536	0.178021536	0.178021536	0.178021536	0.178021536	0.178021536	0.178021536	0.178021536	0.178021536	0.178021536	0.178021536	0.178021536	0.178021536
Loxilobus_insidiosusB_31	0.206412994	0.206412994	0.206412994	0.206412994	0.206412994	0.206412994	0.210076014	0.210076014	0.210076014	0.210076014	0.210076014	0.210076014	0.210076014	0.210076014	0.210076014	0.210076014	0.210076014	0.210076014	0.210076014	0.202776614	0.202776614	0.202776614	0.202776614	0.202776614	0.202776614	0.202776614	0.202776614	0.202776614	0.217921636	0.21416222	0.21416222	0.21416222	0.21416222	0.178021536	0.178021536	0.178021536	0.178021536	0.178021536	0.178021536	0.178021536	0.178021536	0.178021536	0.178021536	0.178021536	0.178021536	0.178021536	0.178021536	0.178021536	0.178021536
Loxilobus_insidiosusB_48	0.206412994	0.206412994	0.206412994	0.206412994	0.206412994	0.206412994	0.210076014	0.210076014	0.210076014	0.210076014	0.210076014	0.210076014	0.210076014	0.210076014	0.210076014	0.210076014	0.210076014	0.210076014	0.210076014	0.202776614	0.202776614	0.202776614	0.202776614	0.202776614	0.202776614	0.202776614	0.202776614	0.202776614	0.217921636	0.21416222	0.21416222	0.21416222	0.21416222	0.178021536	0.178021536	0.178021536	0.178021536	0.178021536	0.178021536	0.178021536	0.178021536	0.178021536	0.178021536	0.178021536	0.178021536	0.178021536	0.178021536	0.178021536	0.178021536
Loxilobus_insidiosusB_54	0.206412994	0.206412994	0.206412994	0.206412994	0.206412994	0.206412994	0.210076014	0.210076014	0.210076014	0.210076014	0.210076014	0.210076014	0.210076014	0.210076014	0.210076014	0.210076014	0.210076014	0.210076014	0.210076014	0.202776614	0.202776614	0.202776614	0.202776614	0.202776614	0.202776614	0.202776614	0.202776614	0.202776614	0.217921636	0.21416222	0.21416222	0.21416222	0.21416222	0.178021536	0.178021536	0.178021536	0.178021536	0.178021536	0.178021536	0.178021536	0.178021536	0.178021536	0.178021536	0.178021536	0.178021536	0.178021536	0.178021536	0.178021536	0.178021536
Loxilobus_insidiosusB_72	0.206412994	0.206412994	0.206412994	0.206412994	0.206412994	0.206412994	0.210076014	0.210076014	0.210076014	0.210076014	0.210076014	0.210076014	0.210076014	0.210076014	0.210076014	0.210076014	0.210076014	0.210076014	0.210076014	0.202776614	0.202776614	0.202776614	0.202776614	0.202776614	0.202776614	0.202776614	0.202776614	0.202776614	0.217921636	0.21416222	0.21416222	0.21416222	0.21416222	0.178021536	0.178021536	0.178021536	0.178021536	0.178021536	0.178021536	0.178021536	0.178021536	0.178021536	0.178021536	0.178021536	0.178021536	0.178021536	0.178021536	0.178021536	0.178021536
Loxilobus_insidiosusB_73	0.206412994	0.206412994	0.206412994	0.206412994	0.206412994	0.206412994	0.210076014	0.210076014	0.210076014	0.210076014	0.210076014	0.210076014	0.210076014	0.210076014	0.210076014	0.210076014	0.210076014	0.210076014	0.210076014	0.202776614	0.202776614	0.202776614	0.202776614	0.202776614	0.202776614	0.202776614	0.202776614	0.202776614	0.217921636	0.21416222	0.21416222	0.21416222	0.21416222	0.178021536	0.178021536	0.178021536	0.178021536	0.178021536	0.178021536	0.178021536	0.178021536	0.178021536	0.178021536	0.178021536	0.178021536	0.178021536	0.178021536	0.178021536	0.178021536
Loxilobus_insidiosusC_146	0.206412994	0.206412994	0.206412994	0.206412994	0.206412994	0.206412994	0.210076014	0.210076014	0.210076014	0.210076014	0.210076014	0.210076014	0.210076014	0.210076014	0.210076014	0.210076014	0.210076014	0.210076014	0.210076014	0.202776614	0.202776614	0.202776614	0.202776614	0.202776614	0.202776614	0.202776614	0.202776614	0.202776614	0.217921636	0.21416222	0.21416222	0.21416222	0.21416222	0.178021536	0.178021536	0.178021536	0.178021536	0.178021536	0.178021536	0.178021536	0.178021536	0.178021536	0.178021536	0.178021536	0.178021536	0.178021536	0.178021536	0.178021536	0.178021536
Loxilobus_insidiosusC_70	0.206412994	0.206412994	0.206412994	0.206412994	0.206412994	0.206412994	0.210076014	0.210076014	0.210076014	0.210076014	0.210076014	0.210076014	0.210076014	0.210076014	0.210076014	0.210076014	0.210076014	0.210076014	0.210076014	0.202776614	0.202776614	0.202776614	0.202776614	0.202776614	0.202776614	0.202776614	0.202776614	0.202776614	0.217921636	0.21416222	0.21416222	0.21416222	0.21416222	0.178021536	0.178021536	0.178021536	0.178021536	0.178021536	0.178021536	0.178021536	0.178021536	0.178021536	0.178021536	0.178021536	0.178021536	0.178021536	0.178021536	0.178021536	0.178021536
Loxilobus_insidiosusB_4	0.209995543	0.209995543	0.209995543	0.209995543	0.209995543	0.209995543	0.21367203	0.21367203	0.21367203	0.21367203	0.21367203	0.21367203	0.21367203	0.21367203	0.21367203	0.21367203	0.21367203	0.21367203	0.21367203	0.206345892	0.206345892	0.206345892	0.206345892	0.206345892	0.206345892	0.206345892	0.206345892	0.206345892	0.221530218	0.217756615	0.217756615	0.217756615	0.217756615	0.181496807	0.181496807	0.181496807	0.181496807	0.181496807	0.181496807	0.181496807	0.181496807	0.181496807	0.181496807	0.181496807	0.181496807	0.181496807	0.181496807	0.181496807	0.181496807
Loxilobus_insidiosusA_56	0.202849331	0.202849331	0.202849331	0.202849331	0.202849331	0.202849331	0.206498982	0.206498982	0.206498982	0.206498982	0.206498982	0.206498982	0.206498982	0.206498982	0.206498982	0.206498982	0.206498982	0.206498982	0.206498982	0.199226127	0.199226127	0.199226127	0.199226127	0.199226127	0.199226127	0.199226127	0.199226127	0.199226127	0.214331904	0.210586568	0.210586568	0.210586568	0.210586568	0.174564308	0.174564308	0.174564308	0.174564308	0.174564308	0.174564308	0.174564308	0.174564308	0.174564308	0.174564308	0.174564308	0.174564308	0.174564308	0.174564308	0.174564308	0.174564308
Loxilobus_insidiosusB_63	0.202849331	0.202849331	0.202849331	0.202849331	0.202849331	0.202849331	0.206498982	0.206498982	0.206498982	0.206498982	0.206498982	0.206498982	0.206498982	0.206498982	0.206498982	0.206498982	0.206498982	0.206498982	0.206498982	0.199226127	0.199226127	0.199226127	0.199226127	0.199226127	0.199226127	0.199226127	0.199226127	0.199226127	0.214331904	0.210586568	0.210586568	0.210586568	0.210586568	0.174564308	0.174564308	0.174564308	0.174564308	0.174564308	0.174564308	0.174564308	0.174564308	0.174564308	0.174564308	0.174564308	0.174564308	0.174564308	0.174564308	0.174564308	0.174564308
Loxilobus_insidiosusC_3	0.202849331	0.202849331	0.202849331	0.202849331	0.202849331	0.202849331	0.206498982	0.206498982	0.206498982	0.206498982	0.206498982	0.206498982	0.206498982	0.206498982	0.206498982	0.206498982	0.206498982	0.206498982	0.206498982	0.199226127	0.199226127	0.199226127	0.199226127	0.199226127	0.199226127	0.199226127	0.199226127	0.199226127	0.214331904	0.210586568	0.210586568	0.210586568	0.210586568	0.174564308	0.174564308	0.174564308	0.174564308	0.174564308	0.174564308	0.174564308	0.174564308	0.174564308	0.174564308	0.174564308	0.174564308	0.174564308	0.174564308	0.174564308	0.174564308
Loxilobus_insidiosusC_11	0.202849331	0.202849331	0.202849331	0.202849331	0.202849331	0.202849331	0.206498982	0.206498982	0.206498982	0.206498982	0.206498982	0.206498982	0.206498982	0.206498982	0.206498982	0.206498982	0.206498982	0.206498982	0.206498982	0.199226127	0.199226127	0.199226127	0.199226127	0.199226127	0.199226127	0.199226127	0.199226127	0.199226127	0.214331904	0.210586568	0.210586568	0.210586568	0.210586568	0.174564308	0.174564308	0.174564308	0.174564308	0.174564308	0.174564308	0.174564308	0.174564308	0.174564308	0.174564308	0.174564308	0.174564308	0.174564308	0.174564308	0.174564308	0.174564308
Loxilobus_insidiosusC_133	0.202849331	0.202849331	0.202849331	0.202849331	0.202849331	0.202849331	0.206498982	0.206498982	0.206498982	0.206498982	0.206498982	0.206498982	0.206498982	0.206498982	0.206498982	0.206498982	0.206498982	0.206498982	0.206498982	0.199226127	0.199226127	0.199226127	0.199226127	0.199226127	0.199226127	0.199226127	0.199226127	0.199226127	0.214331904	0.210586568	0.210586568	0.210586568	0.210586568	0.174564308	0.174564308	0.174564308	0.174564308	0.174564308	0.174564308	0.174564308	0.174564308	0.174564308	0.174564308	0.174564308	0.174564308	0.174564308	0.174564308	0.174564308	0.174564308
Loxilobus_insidiosusC_135	0.202849331	0.202849331	0.202849331	0.202849331	0.202849331	0.202849331	0.206498982	0.206498982	0.206498982	0.206498982	0.206498982	0.206498982	0.206498982	0.206498982	0.206498982	0.206498982	0.206498982	0.206498982	0.206498982	0.199226127	0.199226127	0.199226127	0.199226127	0.199226127	0.199226127	0.199226127	0.199226127	0.199226127	0.214331904	0.210586568	0.210586568	0.210586568	0.210586568	0.174564308	0.174564308	0.174564308	0.174564308	0.174564308	0.174564308	0.174564308	0.174564308	0.174564308	0.174564308	0.174564308	0.174564308	0.174564308	0.174564308	0.174564308	0.174564308
Thoradonta_nodulosaA_157	0.174573205	0.174573205	0.174573205	0.174573205	0.174573205	0.174573205	0.178045442	0.178045442	0.178045442	0.178045442	0.178045442	0.178045442	0.178045442	0.178045442	0.178045442	0.178045442	0.178045442	0.178045442	0.178045442	0.171124916	0.171124916	0.174573205	0.174573205	0.174573205	0.174573205	0.174573205	0.174573205	0.174573205	0.192269501	0.188685257	0.188685257	0.188685257	0.188685257	0.164325042	0.164325042	0.164325042	0.164325042	0.164325042	0.164325042	0.164325042	0.164325042	0.164325042	0.164325042	0.164325042	0.164325042	0.164325042	0.164325042	0.164325042	0.164325042
Thoradonta_nodulosaA_161	0.174573205	0.174573205	0.174573205	0.174573205	0.174573205	0.174573205	0.178045442	0.178045442	0.178045442	0.178045442	0.178045442	0.178045442	0.178045442	0.178045442	0.178045442	0.178045442	0.178045442	0.178045442	0.178045442	0.171124916	0.171124916	0.174573205	0.174573205	0.174573205	0.174573205	0.174573205	0.174573205	0.174573205	0.192269501	0.188685257	0.188685257	0.188685257	0.188685257	0.164325042	0.164325042	0.164325042	0.164325042	0.164325042	0.164325042	0.164325042	0.164325042	0.164325042	0.164325042	0.164325042	0.164325042	0.164325042	0.164325042	0.164325042	0.164325042
Thoradonta_nodulosaD_158	0.174573205	0.174573205	0.174573205	0.174573205	0.174573205	0.174573205	0.178045442	0.178045442	0.178045442	0.178045442	0.178045442	0.178045442	0.178045442	0.178045442	0.178045442	0.178045442	0.178045442	0.178045442	0.178045442	0.171124916	0.171124916	0.174573205	0.174573205	0.174573205	0.174573205	0.174573205	0.174573205	0.174573205	0.192269501	0.188685257	0.188685257	0.188685257	0.188685257	0.164325042	0.164325042	0.164325042	0.164325042	0.164325042	0.164325042	0.164325042	0.164325042	0.164325042	0.164325042	0.164325042	0.164325042	0.164325042	0.164325042	0.164325042	0.164325042
Thoradonta_nodulosaD_167	0.174573205	0.174573205	0.174573205	0.174573205	0.174573205	0.174573205	0.178045442	0.178045442	0.178045442	0.178045442	0.178045442	0.178045442	0.178045442	0.178045442	0.178045442	0.178045442	0.178045442	0.178045442	0.178045442	0.171124916	0.171124916	0.174573205	0.174573205	0.174573205	0.174573205	0.174573205	0.174573205	0.174573205	0.192269501	0.188685257	0.188685257	0.188685257	0.188685257	0.164325042	0.164325042	0.164325042	0.164325042	0.164325042	0.164325042	0.164325042	0.164325042	0.164325042	0.164325042	0.164325042	0.164325042	0.164325042	0.164325042	0.164325042	0.164325042
Thoradonta_nodulosaD_180	0.174573205	0.174573205	0.174573205	0.174573205	0.174573205	0.174573205	0.178045442	0.178045442	0.178045442	0.178045442	0.178045442	0.178045442	0.178045442	0.178045442	0.178045442	0.178045442	0.178045442	0.178045442	0.178045442	0.171124916	0.171124916	0.174573205	0.174573205	0.174573205	0.174573205	0.174573205	0.174573205	0.174573205	0.192269501	0.188685257	0.188685257	0.188685257	0.188685257	0.164325042	0.164325042	0.164325042	0.164325042	0.164325042	0.164325042	0.164325042	0.164325042	0.164325042	0.164325042	0.164325042	0.164325042	0.164325042	0.164325042	0.164325042	0.164325042
Thoradonta_nodulosaE_112	0.174573205	0.174573205	0.174573205	0.174573205	0.174573205	0.174573205	0.178045442	0.178045442	0.178045442	0.178045442	0.178045442	0.178045442	0.178045442	0.178045442	0.178045442	0.178045442	0.178045442	0.178045442	0.178045442	0.171124916	0.171124916	0.174573205	0.174573205	0.174573205	0.174573205	0.174573205	0.174573205	0.174573205	0.192269501	0.188685257	0.188685257	0.188685257	0.188685257	0.164325042	0.164325042	0.164325042	0.164325042	0.164325042	0.164325042	0.164325042	0.164325042	0.164325042	0.164325042	0.164325042	0.164325042	0.164325042	0.164325042	0.164325042	0.164325042
Thoradonta_nodulosaG_165	0.174573205	0.174573205	0.174573205	0.174573205	0.174573205	0.174573205	0.178045442	0.178045442	0.178045442	0.178045442	0.178045442	0.178045442	0.178045442	0.178045442	0.178045442	0.178045442	0.178045442	0.178045442	0.178045442	0.171124916	0.171124916	0.174573205	0.174573205	0.174573205	0.174573205	0.174573205	0.174573205	0.174573205	0.192269501	0.188685257	0.188685257	0.188685257	0.188685257	0.164325042	0.164325042	0.164325042	0.164325042	0.164325042	0.164325042	0.164325042	0.164325042	0.164325042	0.164325042	0.164325042	0.164325042	0.164325042	0.164325042	0.164325042	0.164325042
Thoradonta_nodulosaG_185	0.174573205	0.174573205	0.174573205	0.174573205	0.174573205	0.174573205	0.178045442	0.178045442	0.178045442	0.178045442	0.178045442	0.178045442	0.178045442	0.178045442	0.178045442	0.178045442	0.178045442	0.178045442	0.178045442	0.171124916	0.171124916	0.174573205	0.174573205	0.174573205	0.174573205	0.174573205	0.174573205	0.174573205	0.192269501	0.188685257	0.188685257	0.188685257	0.188685257	0.164325042	0.164325042	0.164325042	0.164325042	0.164325042	0.164325042	0.164325042	0.164325042	0.164325042	0.164325042	0.164325042	0.164325042	0.164325042	0.164325042	0.164325042	0.164325042
Thoradonta_nodulosaG_84	0.174573205	0.174573205	0.174573205	0.174573205	0.174573205	0.174573205	0.178045442	0.178045442	0.178045442	0.178045442	0.178045442	0.178045442	0.178045442	0.178045442	0.178045442	0.178045442	0.178045442	0.178045442	0.178045442	0.171124916	0.171124916	0.174573205	0.174573205	0.174573205	0.174573205	0.174573205	0.174573205	0.174573205	0.192269501	0.188685257	0.188685257	0.188685257	0.188685257	0.164325042	0.164325042	0.164325042	0.164325042	0.164325042	0.164325042	0.164325042	0.164325042	0.164325042	0.164325042	0.164325042	0.164325042	0.164325042	0.164325042	0.164325042	0.164325042
Thoradonta_nodulosaA_160	0.174573205	0.174573205	0.174573205	0.174573205	0.174573205	0.174573205	0.178045442	0.178045442	0.178045442	0.178045442	0.178045442	0.178045442	0.178045442	0.178045442	0.178045442	0.178045442	0.178045442	0.178045442	0.178045442	0.171124916	0.171124916	0.174573205	0.174573205	0.174573205	0.174573205	0.174573205	0.174573205	0.174573205	0.192269501	0.188685257	0.188685257	0.188685257	0.188685257	0.164325042	0.164325042	0.164325042	0.164325042	0.164325042	0.164325042	0.164325042	0.164325042	0.164325042	0.164325042	0.164325042	0.164325042	0.164325042	0.164325042	0.164325042	0.164325042
Thoradonta_nodulosaB_106	0.174573205	0.174573205	0.174573205	0.174573205	0.174573205	0.174573205	0.178045442	0.178045442	0.178045442	0.178045442	0.178045442	0.178045442	0.178045442	0.178045442	0.178045442	0.178045442	0.178045442	0.178045442	0.178045442	0.171124916	0.171124916	0.174573205	0.174573205	0.174573205	0.174573205	0.174573205	0.174573205	0.174573205	0.192269501	0.188685257	0.188685257	0.188685257	0.188685257	0.164325042	0.164325042	0.164325042	0.164325042	0.164325042	0.164325042	0.164325042	0.164325042	0.164325042	0.164325042	0.164325042	0.164325042	0.164325042	0.164325042	0.164325042	0.164325042
Thoradonta_nodulosaB_166	0.174573205	0.174573205	0.174573205	0.174573205	0.174573205	0.174573205	0.178045442	0.178045442	0.178045442	0.178045442	0.178045442	0.178045442	0.178045442	0.178045442	0.178045442	0.178045442	0.178045442	0.178045442	0.178045442	0.171124916	0.171124916	0.174573205	0.174573205	0.174573205	0.174573205	0.174573205	0.174573205	0.174573205	0.192269501	0.188685257	0.188685257	0.188685257	0.188685257	0.164325042	0.164325042	0.164325042	0.164325042	0.164325042	0.164325042	0.164325042	0.164325042	0.164325042	0.164325042	0.164325042	0.164325042	0.164325042	0.164325042	0.164325042	0.164325042
Thoradonta_nodulosaB_176	0.174573205	0.174573205	0.174573205	0.174573205	0.174573205	0.174573205	0.178045442	0.178045442	0.178045442	0.178045442	0.178045442	0.178045442	0.178045442	0.178045442	0.178045442	0.178045442	0.178045442	0.178045442	0.178045442	0.171124916	0.171124916	0.174573205	0.174573205	0.174573205	0.174573205	0.174573205	0.174573205	0.174573205	0.192269501	0.188685257	0.188685257	0.188685257	0.188685257	0.164325042	0.164325042	0.164325042	0.164325042	0.164325042	0.164325042	0.164325042	0.164325042	0.164325042	0.164325042	0.164325042	0.164325042	0.164325042	0.164325042	0.164325042	0.164325042
Thoradonta_nodulosaB_80	0.174573205	0.174573205	0.174573205	0.174573205	0.174573205	0.174573205	0.178045442	0.178045442	0.178045442	0.178045442	0.178045442	0.178045442	0.178045442	0.178045442	0.178045442	0.178045442	0.178045442	0.178045442	0.178045442	0.171124916	0.171124916	0.174573205	0.174573205	0.174573205	0.174573205	0.174573205	0.174573205	0.174573205	0.192269501	0.188685257	0.188685257	0.188685257	0.188685257	0.164325042	0.164325042	0.164325042	0.164325042	0.164325042	0.164325042	0.164325042	0.164325042	0.164325042	0.164325042	0.164325042	0.164325042	0.164325042	0.164325042	0.164325042	0.164325042
Thoradonta_nodulosaB_89	0.174573205	0.174573205	0.174573205	0.174573205	0.174573205	0.174573205	0.178045442	0.178045442	0.178045442	0.178045442	0.178045442	0.178045442	0.178045442	0.178045442	0.178045442	0.178045442	0.178045442	0.178045442	0.178045442	0.171124916	0.171124916	0.174573205	0.174573205	0.174573205	0.174573205	0.174573205	0.174573205	0.174573205	0.192269501	0.188685257	0.188685257	0.188685257	0.188685257	0.164325042	0.164325042	0.164325042	0.164325042	0.164325042	0.164325042	0.164325042	0.164325042	0.164325042	0.164325042	0.164325042	0.164325042	0.164325042	0.164325042	0.164325042	0.164325042
Thoradonta_nodulosaC_103	0.174573205	0.174573205	0.174573205	0.174573205	0.174573205	0.174573205	0.178045442	0.178045442	0.178045442	0.178045442	0.178045442	0.178045442	0.178045442	0.178045442	0.178045442	0.178045442	0.178045442	0.178045442	0.178045442	0.171124916	0.171124916	0.174573205	0.174573205	0.174573205	0.174573205	0.174573205	0.174573205	0.174573205	0.192269501	0.188685257	0.188685257	0.188685257	0.188685257	0.164325042	0.164325042	0.164325042	0.164325042	0.164325042	0.164325042	0.164325042	0.164325042	0.164325042	0.164325042	0.164325042	0.164325042	0.164325042	0.164325042	0.164325042	0.164325042
Thoradonta_nodulosaC_108	0.174573205	0.174573205	0.174573205	0.174573205	0.174573205	0.174573205	0.178045442	0.178045442	0.178045442	0.178045442	0.178045442	0.178045442	0.178045442	0.178045442	0.178045442	0.178045442	0.178045442	0.178045442	0.178045442	0.171124916	0.171124916	0.174573205	0.174573205	0.174573205	0.174573205	0.174573205	0.174573205	0.174573205	0.192269501	0.188685257	0.188685257	0.188685257	0.188685257	0.164325042	0.164325042	0.164325042	0.164325042	0.164325042	0.164325042	0.164325042	0.164325042	0.164325042	0.164325042	0.164325042	0.164325042	0.164325042	0.164325042	0.164325042	0.164325042
Thoradonta_nodulosaC_109	0.174573205	0.174573205	0.174573205	0.174573205	0.174573205	0.174573205	0.178045442	0.178045442	0.178045442	0.178045442	0.178045442	0.178045442	0.178045442	0.178045442	0.178045442	0.178045442	0.178045442	0.178045442	0.178045442	0.171124916	0.171124916	0.174573205	0.174573205	0.174573205	0.174573205	0.174573205	0.174573205	0.174573205	0.192269501	0.188685257	0.188685257	0.188685257	0.188685257	0.164325042	0.164325042	0.164325042	0.164325042	0.164325042	0.164325042	0.164325042	0.164325042	0.164325042	0.164325042	0.164325042	0.164325042	0.164325042	0.164325042	0.164325042	0.164325042
Thoradonta_nodulosaC_110	0.174573205	0.174573205	0.174573205	0.174573205	0.174573205	0.174573205	0.178045442	0.178045442	0.178045442	0.178045442	0.178045442	0.178045442	0.178045442	0.178045442	0.178045442	0.178045442	0.178045442	0.178045442	0.178045442	0.171124916	0.171124916	0.174573205	0.174573205	0.174573205	0.174573205	0.174573205	0.174573205	0.174573205	0.192269501	0.188685257	0.188685257	0.188685257	0.188685257	0.164325042	0.164325042	0.164325042	0.164325042	0.164325042	0.164325042	0.164325042	0.164325042	0.164325042	0.164325042	0.164325042	0.164325042	0.164325042	0.164325042	0.164325042	0.164325042
Thoradonta_nodulosaC_164	0.174573205	0.174573205	0.174573205	0.174573205	0.174573205	0.174573205	0.178045442	0.178045442	0.178045442	0.178045442	0.178045442	0.178045442	0.178045442	0.178045442	0.178045442	0.178045442	0.178045442	0.178045442	0.178045442	0.171124916	0.171124916	0.174573205	0.174573205	0.174573205	0.174573205	0.174573205	0.174573205	0.174573205	0.192269501	0.188685257	0.188685257	0.188685257	0.188685257	0.164325042	0.164325042	0.164325042	0.164325042	0.164325042	0.164325042	0.164325042	0.164325042	0.164325042	0.164325042	0.164325042	0.164325042	0.164325042	0.164325042	0.164325042	0.164325042
Thoradonta_nodulosaC_168	0.174573205	0.174573205	0.174573205	0.174573205	0.174573205	0.174573205	0.178045442	0.178045442	0.178045442	0.178045442	0.178045442	0.178045442	0.178045442	0.178045442	0.178045442	0.178045442	0.178045442	0.178045442	0.178045442	0.171124916	0.171124916	0.174573205	0.174573205	0.174573205	0.174573205	0.174573205	0.174573205	0.174573205	0.192269501	0.188685257	0.188685257	0.188685257	0.188685257	0.164325042	0.164325042	0.164325042	0.164325042	0.164325042	0.164325042	0.164325042	0.164325042	0.164325042	0.164325042	0.164325042	0.164325042	0.164325042	0.164325042	0.164325042	0.164325042
Thoradonta_nodulosaC_169	0.174573205	0.174573205	0.174573205	0.174573205	0.174573205	0.174573205	0.178045442	0.178045442	0.178045442	0.178045442	0.178045442	0.178045442	0.178045442	0.178045442	0.178045442	0.178045442	0.178045442	0.178045442	0.178045442	0.171124916	0.171124916	0.174573205	0.174573205	0.174573205	0.174573205	0.174573205	0.174573205	0.174573205	0.192269501	0.188685257	0.188685257	0.188685257	0.188685257	0.164325042	0.164325042	0.164325042	0.164325042	0.164325042	0.164325042	0.164325042	0.164325042	0.164325042	0.164325042	0.164325042	0.164325042	0.164325042	0.164325042	0.164325042	0.164325042
Thoradonta_nodulosaC_177	0.174573205	0.174573205	0.174573205	0.174573205	0.174573205	0.174573205	0.178045442	0.178045442	0.178045442	0.178045442	0.178045442	0.178045442	0.178045442	0.178045442	0.178045442	0.178045442	0.178045442	0.178045442	0.178045442	0.171124916	0.171124916	0.174573205	0.174573205	0.174573205	0.174573205	0.174573205	0.174573205	0.174573205	0.192269501	0.188685257	0.188685257	0.188685257	0.188685257	0.164325042	0.164325042	0.164325042	0.164325042	0.164325042	0.164325042	0.164325042	0.164325042	0.164325042	0.164325042	0.164325042	0.164325042	0.164325042	0.164325042	0.164325042	0.164325042
Thoradonta_nodulosaC_86	0.174573205	0.174573205	0.174573205	0.174573205	0.174573205	0.174573205	0.178045442	0.178045442	0.178045442	0.178045442	0.178045442	0.178045442	0.178045442	0.178045442	0.178045442	0.178045442	0.178045442	0.178045442	0.178045442	0.171124916	0.171124916	0.174573205	0.174573205	0.174573205	0.174573205	0.174573205	0.174573205	0.174573205	0.192269501	0.188685257	0.188685257	0.188685257	0.188685257	0.164325042	0.164325042	0.164325042	0.164325042	0.164325042	0.164325042	0.164325042	0.164325042	0.164325042	0.164325042	0.164325042	0.164325042	0.164325042	0.164325042	0.164325042	0.164325042
Thoradonta_nodulosaD_76	0.174573205	0.174573205	0.174573205	0.174573205	0.174573205	0.174573205	0.178045442	0.178045442	0.178045442	0.178045442	0.178045442	0.178045442	0.178045442	0.178045442	0.178045442	0.178045442	0.178045442	0.178045442	0.178045442	0.171124916	0.171124916	0.174573205	0.174573205	0.174573205	0.174573205	0.174573205	0.174573205	0.174573205	0.192269501	0.188685257	0.188685257	0.188685257	0.188685257	0.164325042	0.164325042	0.164325042	0.164325042	0.164325042	0.164325042	0.164325042	0.164325042	0.164325042	0.164325042	0.164325042	0.164325042	0.164325042	0.164325042	0.164325042	0.164325042
Thoradonta_nodulosaE_115	0.174573205	0.174573205	0.174573205	0.174573205	0.174573205	0.174573205	0.178045442	0.178045442	0.178045442	0.178045442	0.178045442	0.178045442	0.178045442	0.178045442	0.178045442	0.178045442	0.178045442	0.178045442	0.178045442	0.171124916	0.171124916	0.174573205	0.174573205	0.174573205	0.174573205	0.174573205	0.174573205	0.174573205	0.192269501	0.188685257	0.188685257	0.188685257	0.188685257	0.164325042	0.164325042	0.164325042	0.164325042	0.164325042	0.164325042	0.164325042	0.164325042	0.164325042	0.164325042	0.164325042	0.164325042	0.164325042	0.164325042	0.164325042	0.164325042
Thoradonta_nodulosaF_88	0.174573205	0.174573205	0.174573205	0.174573205	0.174573205	0.174573205	0.178045442	0.178045442	0.178045442	0.178045442	0.178045442	0.178045442	0.178045442	0.178045442	0.178045442	0.178045442	0.178045442	0.178045442	0.178045442	0.171124916	0.171124916	0.174573205	0.174573205	0.174573205	0.174573205	0.174573205	0.174573205	0.174573205	0.192269501	0.188685257	0.188685257	0.188685257	0.188685257	0.164325042	0.164325042	0.164325042	0.164325042	0.164325042	0.164325042	0.164325042	0.164325042	0.164325042	0.164325042	0.164325042	0.164325042	0.164325042	0.164325042	0.164325042	0.164325042
Thoradonta_nodulosaG_104	0.174573205	0.174573205	0.174573205	0.174573205	0.174573205	0.174573205	0.178045442	0.178045442	0.178045442	0.178045442	0.178045442	0.178045442	0.178045442	0.178045442	0.178045442	0.178045442	0.178045442	0.178045442	0.178045442	0.171124916	0.171124916	0.174573205	0.174573205	0.174573205	0.174573205	0.174573205	0.174573205	0.174573205	0.192269501	0.188685257	0.188685257	0.188685257	0.188685257	0.164325042	0.164325042	0.164325042	0.164325042	0.164325042	0.164325042	0.164325042	0.164325042	0.164325042	0.164325042	0.164325042	0.164325042	0.164325042	0.164325042	0.164325042	0.164325042
Thoradonta_nodulosaG_107	0.174573205	0.174573205	0.174573205	0.174573205	0.174573205	0.174573205	0.178045442	0.178045442	0.178045442	0.178045442	0.178045442	0.178045442	0.178045442	0.178045442	0.178045442	0.178045442	0.178045442	0.178045442	0.178045442	0.171124916	0.171124916	0.174573205	0.174573205	0.174573205	0.174573205	0.174573205	0.174573205	0.174573205	0.192269501	0.188685257	0.188685257	0.188685257	0.188685257	0.164325042	0.164325042	0.164325042	0.164325042	0.164325042	0.164325042	0.164325042	0.164325042	0.164325042	0.164325042	0.164325042	0.164325042	0.164325042	0.164325042	0.164325042	0.164325042
Thoradonta_nodulosaG_162	0.174573205	0.174573205	0.174573205	0.174573205	0.174573205	0.174573205	0.178045442	0.178045442	0.178045442	0.178045442	0.178045442	0.178045442	0.178045442	0.178045442	0.178045442	0.178045442	0.178045442	0.178045442	0.178045442	0.171124916	0.171124916	0.174573205	0.174573205	0.174573205	0.174573205	0.174573205	0.174573205	0.174573205	0.192269501	0.188685257	0.188685257	0.188685257	0.188685257	0.164325042	0.164325042	0.164325042	0.164325042	0.164325042	0.164325042	0.164325042	0.164325042	0.164325042	0.164325042	0.164325042	0.164325042	0.164325042	0.164325042	0.164325042	0.164325042
Thoradonta_nodulosaG_178	0.174573205	0.174573205	0.174573205	0.174573205	0.174573205	0.174573205	0.178045442	0.178045442	0.178045442	0.178045442	0.178045442	0.178045442	0.178045442	0.178045442	0.178045442	0.178045442	0.178045442	0.178045442	0.178045442	0.171124916	0.171124916	0.174573205	0.174573205	0.174573205	0.174573205	0.174573205	0.174573205	0.174573205	0.192269501	0.188685257	0.188685257	0.188685257	0.188685257	0.164325042	0.164325042	0.164325042	0.164325042	0.164325042	0.164325042	0.164325042	0.164325042	0.164325042	0.164325042	0.164325042	0.164325042	0.164325042	0.164325042	0.164325042	0.164325042
Thoradonta_nodulosaG_85	0.174573205	0.174573205	0.174573205	0.174573205	0.174573205	0.174573205	0.178045442	0.178045442	0.178045442	0.178045442	0.178045442	0.178045442	0.178045442	0.178045442	0.178045442	0.178045442	0.178045442	0.178045442	0.178045442	0.171124916	0.171124916	0.174573205	0.174573205	0.174573205	0.174573205	0.174573205	0.174573205	0.174573205	0.192269501	0.188685257	0.188685257	0.188685257	0.188685257	0.164325042	0.164325042	0.164325042	0.164325042	0.164325042	0.164325042	0.164325042	0.164325042	0.164325042	0.164325042	0.164325042	0.164325042	0.164325042	0.164325042	0.164325042	0.164325042
Thoradonta_nodulosaH_124	0.174573205	0.174573205	0.174573205	0.174573205	0.174573205	0.174573205	0.178045442	0.178045442	0.178045442	0.178045442	0.178045442	0.178045442	0.178045442	0.178045442	0.178045442	0.178045442	0.178045442	0.178045442	0.178045442	0.171124916	0.171124916	0.174573205	0.174573205	0.174573205	0.174573205	0.174573205	0.174573205	0.174573205	0.192269501	0.188685257	0.188685257	0.188685257	0.188685257	0.164325042	0.164325042	0.164325042	0.164325042	0.164325042	0.164325042	0.164325042	0.164325042	0.164325042	0.164325042	0.164325042	0.164325042	0.164325042	0.164325042	0.164325042	0.164325042
Thoradonta_nodulosaC_79	0.174573205	0.174573205	0.174573205	0.174573205	0.174573205	0.174573205	0.178045442	0.178045442	0.178045442	0.178045442	0.178045442	0.178045442	0.178045442	0.178045442	0.178045442	0.178045442	0.178045442	0.178045442	0.178045442	0.171124916	0.171124916	0.174573205	0.174573205	0.174573205	0.174573205	0.174573205	0.174573205	0.174573205	0.192269501	0.188685257	0.188685257	0.188685257	0.188685257	0.164325042	0.164325042	0.164325042	0.164325042	0.164325042	0.164325042	0.164325042	0.164325042	0.164325042	0.164325042	0.164325042	0.164325042	0.164325042	0.164325042	0.164325042	0.164325042
Thoradonta_nodulosaE_163	0.174573205	0.174573205	0.174573205	0.174573205	0.174573205	0.174573205	0.178045442	0.178045442	0.178045442	0.178045442	0.178045442	0.178045442	0.178045442	0.178045442	0.178045442	0.178045442	0.178045442	0.178045442	0.178045442	0.171124916	0.171124916	0.174573205	0.174573205	0.174573205	0.174573205	0.174573205	0.174573205	0.174573205	0.192269501	0.188685257	0.188685257	0.188685257	0.188685257	0.164325042	0.164325042	0.164325042	0.164325042	0.164325042	0.164325042	0.164325042	0.164325042	0.164325042	0.164325042	0.164325042	0.164325042	0.164325042	0.164325042	0.164325042	0.164325042
Thoradonta_nodulosaF_111	0.174573205	0.174573205	0.174573205	0.174573205	0.174573205	0.174573205	0.178045442	0.178045442	0.178045442	0.178045442	0.178045442	0.178045442	0.178045442	0.178045442	0.178045442	0.178045442	0.178045442	0.178045442	0.178045442	0.171124916	0.171124916	0.174573205	0.174573205	0.174573205	0.174573205	0.174573205	0.174573205	0.174573205	0.192269501	0.188685257	0.188685257	0.188685257	0.188685257	0.164325042	0.164325042	0.164325042	0.164325042	0.164325042	0.164325042	0.164325042	0.164325042	0.164325042	0.164325042	0.164325042	0.164325042	0.164325042	0.164325042	0.164325042	0.164325042
Thoradonta_nodulosaG_184	0.174573205	0.174573205	0.174573205	0.174573205	0.174573205	0.174573205	0.178045442	0.178045442	0.178045442	0.178045442	0.178045442	0.178045442	0.178045442	0.178045442	0.178045442	0.178045442	0.178045442	0.178045442	0.178045442	0.171124916	0.171124916	0.174573205	0.174573205	0.174573205	0.174573205	0.174573205	0.174573205	0.174573205	0.192269501	0.188685257	0.188685257	0.188685257	0.188685257	0.164325042	0.164325042	0.164325042	0.164325042	0.164325042	0.164325042	0.164325042	0.164325042	0.164325042	0.164325042	0.164325042	0.164325042	0.164325042	0.164325042	0.164325042	0.164325042
Potua_coronata_126	0.251783689	0.251783689	0.251783689	0.251783689	0.251783689	0.251783689	0.251783689	0.251783689	0.251783689	0.251783689	0.251783689	0.251783689	0.251783689	0.251783689	0.251783689	0.251783689	0.251783689	0.251783689	0.251783689	0.251783689	0.251783689	0.251783689	0.251783689	0.251783689	0.251783689	0.251783689	0.251783689	0.251783689	0.256004992	0.252004971	0.252004971	0.252004971	0.252004971	0.206345892	0.206345892	0.206345892	0.206345892	0.206345892	0.206345892	0.206345892	0.206345892	0.206345892	0.206345892	0.206345892	0.206345892	0.206345892	0.206345892	0.206345892	0.206345892
Potua_coronata_128	0.251783689	0.251783689	0.251783689	0.251783689	0.251783689	0.251783689	0.251783689	0.251783689	0.251783689	0.251783689	0.251783689	0.251783689	0.251783689	0.251783689	0.251783689	0.251783689	0.251783689	0.251783689	0.251783689	0.251783689	0.251783689	0.251783689	0.251783689	0.251783689	0.251783689	0.251783689	0.251783689	0.251783689	0.256004992	0.252004971	0.252004971	0.252004971	0.252004971	0.206345892	0.206345892	0.206345892	0.206345892	0.206345892	0.206345892	0.206345892	0.206345892	0.206345892	0.206345892	0.206345892	0.206345892	0.206345892	0.206345892	0.206345892	0.206345892
Potua_coronata_62	0.251783689	0.251783689	0.251783689	0.251783689	0.251783689	0.251783689	0.251783689	0.251783689	0.251783689	0.251783689	0.251783689	0.251783689	0.251783689	0.251783689	0.251783689	0.251783689	0.251783689	0.251783689	0.251783689	0.251783689	0.251783689	0.251783689	0.251783689	0.251783689	0.251783689	0.251783689	0.251783689	0.251783689	0.256004992	0.252004971	0.252004971	0.252004971	0.252004971	0.206345892	0.206345892	0.206345892	0.206345892	0.206345892	0.206345892	0.206345892	0.206345892	0.206345892	0.206345892	0.206345892	0.206345892	0.206345892	0.206345892	0.206345892	0.206345892
[truncated: 103 more columns]
